# Supplementary material for: rac-Ammonium cis-2-carb­oxy­cyclo­hexane-1-carboxyl­ate
Source: Acta Crystallogr Sect E Struct Rep Online. 2010 Dec 18;67(Pt 1):o174. doi: 10.1107/S1600536810051883 (PMC3050381; doi:10.1107/S1600536810051883)
Supplement: Supplementary file 1 [file e-67-0o174-sup1.cif]

##############################################################################
###                                                                        ###
###        Electronic paper (Acta Crystallographica Section E)             ###
###                                                                        ###
##############################################################################
#                                                                            #
# This CIF contains the data in a paper accepted for publication in Acta     #
# Crystallographica Section E. It conforms to the requirements of Notes      #
# for Authors for Section E, and has been peer reviewed under the auspices   #
# of the IUCr Commission on Journals.                                        #
#                                                                            #
# Full details of the Crystallographic Information File format               #
# are given in the paper "The Crystallographic Information File (CIF):       #
# a New Standard Archive File for Crystallography" by S. R. Hall, F. H.      #
# Allen and I. D. Brown [Acta Cryst. (1991), A47, 655-685].                  #
#                                                                            #
# The current version of the core CIF dictionary is obtainable from          #
# ftp://ftp.iucr.org/pub/cif_core.dic. The current version number is 2.4.    #
#                                                                            #
# Software is freely available for graphical display of the structure(s) in  #
# this CIF.  For information consult the CIF home page http://www.iucr.org/  #
# cif/home.html                                                              #
#                                                                            #
# This file may be used for bona fide research purposes within the           #
# scientific community so long as proper attribution is given to the journal # 
# article from which it was obtained.                                        #
#                                                                            #
##############################################################################
                                             
data_global
_audit_creation_method     ' SHELXL97 (Sheldrick, 2008)'
_journal_date_recd_electronic     2010-12-05
_journal_date_accepted     2010-12-10
_journal_name_full     'Acta Crystallographica, Section E'
_journal_year     2011
_journal_volume     67
_journal_issue      1
_journal_page_first     o174
_journal_page_last     o174
_journal_paper_category     QO
_journal_coeditor_code     NG5083
_publ_contact_author_name     'Dr Graham Smith'
_publ_contact_author_address
;
    Faculty of Science and Technology
    Queensland University of Technology
    GPO Box 2434, Brisbane, Qld 4001, Australia
;
_publ_contact_author_email     g.smith@qut.edu.au
_publ_contact_author_fax     ' 61 7 3138 1804 '
_publ_contact_author_phone     ' 61 7 3300 2667 '
_publ_section_title
;
<i>rac</i>-Ammonium <i>cis</i>-2-carboxycyclohexane-1-carboxylate
;
loop_
    _publ_author_name
    _publ_author_address
    'Graham Smith'
;
  Faculty of Science and Technology
  Queensland University of Technology
  GPO Box 2434, Brisbane, Queensland 4001, Australia
;
    'Urs D. Wermuth'
;
  Faculty of Science and Technology
  Queensland University of Technology
  GPO Box 2434, Brisbane, Queensland 4001, Australia
;
data_I
_audit_creation_method     SHELXL97
_chemical_name_systematic
;
<i>rac</i>-Ammonium <i>cis</i>-2-carboxycyclohexane-1-carboxylate
;
_chemical_name_common     ?
_chemical_formula_moiety     'H4 N +, C8 H11 O4 -'
_chemical_formula_sum     'C8 H15 N O4'
_chemical_formula_iupac     'N H4 +, C8 H11 O4 -'
_chemical_formula_weight     189.21
_chemical_melting_point     ?
_symmetry_cell_setting     monoclinic
_symmetry_space_group_name_H-M     'P 21/c'
_symmetry_space_group_name_Hall     '-P 2ybc'
loop_
    _symmetry_equiv_pos_as_xyz
    'x, y, z'
    '-x, y+1/2, -z+1/2'
    '-x, -y, -z'
    'x, -y+1/2, z+1/2'
_cell_length_a     15.4908(13)
_cell_length_b     5.3475(3)
_cell_length_c     12.1716(9)
_cell_angle_alpha     90.00
_cell_angle_beta     109.795(9)
_cell_angle_gamma     90.00
_cell_volume     948.68(13)
_cell_formula_units_Z     4
_cell_measurement_reflns_used     2294
_cell_measurement_theta_min     3.35
_cell_measurement_theta_max     28.58
_cell_measurement_temperature     200(2)
_exptl_crystal_description     'plate'
_exptl_crystal_colour     'colourless'
_exptl_crystal_size_max     0.30
_exptl_crystal_size_mid     0.22
_exptl_crystal_size_min     0.10
_exptl_crystal_density_diffrn     1.325
_exptl_crystal_density_meas     ?
_exptl_crystal_density_method     'not measured'
_exptl_crystal_F_000     408
_exptl_absorpt_coefficient_mu     0.106
_exptl_absorpt_correction_type     multi-scan
_exptl_absorpt_process_details
                               '(<i>CrysAlis PRO</i>; Oxford Diffraction, 2010)'
_exptl_absorpt_correction_T_min     0.86
_exptl_absorpt_correction_T_max     0.98
_exptl_special_details
;
;
_diffrn_ambient_temperature     200(2)
_diffrn_radiation_type     MoK\a
_diffrn_radiation_wavelength     0.71073
_diffrn_radiation_source     'Enhance (Mo) X-ray source'
_diffrn_radiation_monochromator     graphite
_diffrn_measurement_device_type     'Oxford Diffraction Gemini-S CCD-detector'
_diffrn_measurement_method     '\w scans'
_diffrn_detector_area_resol_mean     16.077
_diffrn_reflns_number     5997
_diffrn_reflns_av_R_equivalents     0.0462
_diffrn_reflns_av_sigmaI/netI     0.0525
_diffrn_reflns_theta_min     3.35
_diffrn_reflns_theta_max     25.99
_diffrn_reflns_theta_full     25.99
_diffrn_measured_fraction_theta_max     0.999
_diffrn_measured_fraction_theta_full     0.999
_diffrn_reflns_limit_h_min     -19
_diffrn_reflns_limit_h_max     12
_diffrn_reflns_limit_k_min     -6
_diffrn_reflns_limit_k_max     6
_diffrn_reflns_limit_l_min     -15
_diffrn_reflns_limit_l_max     15
_diffrn_standards_number     0
_diffrn_standards_interval_count     .
_diffrn_standards_interval_time     .
_diffrn_standards_decay_%     ?
_refine_special_details
;
Refinement of <i>F</i>^2^ against ALL reflections. The weighted <i>R</i>-factor
<i>wR</i> and goodness of fit <i>S</i> are based on <i>F</i>^2^, conventional
<i>R</i>-factors <i>R</i> are based on <i>F</i>, with <i>F</i> set to zero for
negative <i>F</i>^2^. The threshold expression of <i>F</i>^2^ >
\s(<i>F</i>^2^) is used only for calculating <i>R</i>-factors(gt) <i>etc</i>.
and is not relevant to the choice of reflections for refinement.
<i>R</i>-factors based on <i>F</i>^2^ are statistically about twice as large
as those based on <i>F</i>, and <i>R</i>- factors based on ALL data will be
even larger.
;
_reflns_number_total     1862
_reflns_number_gt     1313
_reflns_threshold_expression     I>2\s(I)
_refine_ls_structure_factor_coef     Fsqd
_refine_ls_matrix_type     full
_refine_ls_R_factor_all     0.0897
_refine_ls_R_factor_gt     0.0579
_refine_ls_wR_factor_gt     0.1299
_refine_ls_wR_factor_ref     0.1413
_refine_ls_goodness_of_fit_ref     0.992
_refine_ls_restrained_S_all     0.992
_refine_ls_number_reflns     1862
_refine_ls_number_parameters     138
_refine_ls_number_restraints     0
_refine_ls_hydrogen_treatment     mixed
_refine_ls_weighting_scheme     calc
_refine_ls_weighting_details
                 'calc w=1/[\s^2^(Fo^2^)+(0.0838P)^2^] where P=(Fo^2^+2Fc^2^)/3'
_atom_sites_solution_hydrogens     geom
_atom_sites_solution_primary     direct
_atom_sites_solution_secondary     difmap
_refine_ls_shift/su_max     0.000
_refine_ls_shift/su_mean     0.000
_refine_diff_density_max     0.442
_refine_diff_density_min     -0.224
_refine_ls_extinction_method     none
_refine_ls_extinction_coef     ?
loop_
    _atom_type_symbol
    _atom_type_description
    _atom_type_scat_dispersion_real
    _atom_type_scat_dispersion_imag
    _atom_type_scat_source
    'C' 'C' 0.0033 0.0016
                         'International Tables Vol C Tables 4.2.6.8 and 6.1.1.4'
    'H' 'H' 0.0000 0.0000
                         'International Tables Vol C Tables 4.2.6.8 and 6.1.1.4'
    'N' 'N' 0.0061 0.0033
                         'International Tables Vol C Tables 4.2.6.8 and 6.1.1.4'
    'O' 'O' 0.0106 0.0060
                         'International Tables Vol C Tables 4.2.6.8 and 6.1.1.4'
_computing_data_collection     '<i>CrysAlis PRO</i> (Oxford Diffraction, 2010)'
_computing_cell_refinement     '<i>CrysAlis PRO</i> (Oxford Diffraction, 2010)'
_computing_data_reduction     '<i>CrysAlis PRO</i> (Oxford Diffraction, 2010)'
_computing_structure_solution     'SHELXS97 (Sheldrick, 2008)'
_computing_structure_refinement     'SHELXL97 (Sheldrick, 2008)'
_computing_molecular_graphics     'PLATON (Spek, 2009)'
_computing_publication_material     'PLATON (Spek, 2009)'
loop_
    _atom_site_type_symbol
    _atom_site_label
    _atom_site_fract_x
    _atom_site_fract_y
    _atom_site_fract_z
    _atom_site_U_iso_or_equiv
    _atom_site_thermal_displace_type
    _atom_site_calc_flag
    _atom_site_refinement_flags
    _atom_site_occupancy
    O O11 0.13732(12) 0.9964(3) 0.33214(13) 0.0306(5) Uani . . 1.000
    O O12 0.08448(12) 1.2330(3) 0.44276(14) 0.0329(6) Uani . . 1.000
    O O21 0.16061(13) 0.7624(3) 0.59854(14) 0.0368(6) Uani . . 1.000
    O O22 0.20622(15) 0.9149(4) 0.77916(15) 0.0450(7) Uani . . 1.000
    C C1 0.24584(16) 1.1450(4) 0.51309(18) 0.0243(7) Uani . . 1.000
    C C2 0.24599(17) 1.1538(4) 0.63967(18) 0.0242(7) Uani . . 1.000
    C C3 0.34336(18) 1.1894(4) 0.7268(2) 0.0323(8) Uani . . 1.000
    C C4 0.40930(18) 0.9929(5) 0.7113(2) 0.0345(8) Uani . . 1.000
    C C5 0.41077(18) 0.9927(5) 0.5871(2) 0.0383(9) Uani . . 1.000
    C C6 0.31483(17) 0.9528(5) 0.4989(2) 0.0302(8) Uani . . 1.000
    C C11 0.14981(17) 1.1222(4) 0.42428(19) 0.0253(7) Uani . . 1.000
    C C21 0.20048(16) 0.9222(4) 0.66831(19) 0.0245(7) Uani . . 1.000
    N N1 -0.01140(18) 0.6903(5) 0.3749(2) 0.0320(8) Uani . . 1.000
    H H1 0.26870 1.30850 0.49890 0.0290 Uiso calc R 1.000
    H H2 0.20960 1.29920 0.64640 0.0290 Uiso calc R 1.000
    H H22 0.192(3) 0.764(8) 0.796(3) 0.088(13) Uiso . . 1.000
    H H31 0.36540 1.35430 0.71610 0.0390 Uiso calc R 1.000
    H H32 0.34180 1.18000 0.80560 0.0390 Uiso calc R 1.000
    H H41 0.47050 1.02650 0.76520 0.0410 Uiso calc R 1.000
    H H42 0.39080 0.82920 0.72960 0.0410 Uiso calc R 1.000
    H H51 0.45100 0.86070 0.57860 0.0460 Uiso calc R 1.000
    H H52 0.43490 1.15090 0.57130 0.0460 Uiso calc R 1.000
    H H61 0.29390 0.78600 0.50860 0.0360 Uiso calc R 1.000
    H H62 0.31740 0.96480 0.42050 0.0360 Uiso calc R 1.000
    H H1A 0.016(2) 0.832(6) 0.363(3) 0.057(10) Uiso . . 1.000
    H H1B 0.031(3) 0.566(7) 0.402(3) 0.071(11) Uiso . . 1.000
    H H1C -0.057(2) 0.647(5) 0.300(2) 0.044(8) Uiso . . 1.000
    H H1D -0.038(2) 0.728(6) 0.436(3) 0.072(11) Uiso . . 1.000
loop_
    _atom_site_aniso_label
    _atom_site_aniso_U_11
    _atom_site_aniso_U_22
    _atom_site_aniso_U_33
    _atom_site_aniso_U_12
    _atom_site_aniso_U_13
    _atom_site_aniso_U_23
    O11 0.0415(11) 0.0289(9) 0.0191(8) 0.0057(8) 0.0071(7) -0.0059(7)
    O12 0.0338(11) 0.0378(10) 0.0264(9) 0.0104(8) 0.0093(7) -0.0021(7)
    O21 0.0556(13) 0.0292(9) 0.0254(9) -0.0167(9) 0.0134(8) -0.0038(7)
    O22 0.0814(16) 0.0360(11) 0.0207(9) -0.0190(11) 0.0215(9) -0.0004(8)
    C1 0.0336(14) 0.0186(11) 0.0232(12) -0.0030(10) 0.0130(10) 0.0004(9)
    C2 0.0328(14) 0.0171(11) 0.0227(11) 0.0002(10) 0.0094(10) -0.0009(9)
    C3 0.0398(16) 0.0259(13) 0.0288(13) -0.0043(11) 0.0086(11) -0.0033(10)
    C4 0.0258(14) 0.0362(14) 0.0349(14) 0.0010(12) 0.0017(11) -0.0002(11)
    C5 0.0302(15) 0.0431(16) 0.0434(16) 0.0057(13) 0.0148(12) 0.0011(12)
    C6 0.0367(15) 0.0315(14) 0.0260(13) 0.0026(11) 0.0153(11) 0.0003(10)
    C11 0.0386(15) 0.0173(11) 0.0225(12) 0.0017(11) 0.0137(10) 0.0037(9)
    C21 0.0301(13) 0.0216(11) 0.0212(12) 0.0020(10) 0.0081(10) 0.0016(9)
    N1 0.0373(14) 0.0327(13) 0.0244(12) -0.0003(11) 0.0085(10) 0.0038(10)
_geom_special_details
;
Bond distances, angles <i>etc</i>. have been calculated using the rounded
fractional coordinates. All su's are estimated from the variances of the
(full) variance-covariance matrix. The cell e.s.d.'s are taken into account in
the estimation of distances, angles and torsion angles
;
loop_
    _geom_bond_atom_site_label_1
    _geom_bond_atom_site_label_2
    _geom_bond_site_symmetry_1
    _geom_bond_site_symmetry_2
    _geom_bond_distance
    _geom_bond_publ_flag
    O11 C11 . . 1.265(3) no
    O12 C11 . . 1.257(3) no
    O21 C21 . . 1.216(3) no
    O22 C21 . . 1.322(3) no
    O22 H22 . . 0.88(4) no
    N1 H1D . . 0.99(3) no
    N1 H1B . . 0.91(4) no
    N1 H1C . . 0.97(2) no
    N1 H1A . . 0.90(3) no
    C1 C11 . . 1.519(3) no
    C1 C2 . . 1.541(3) no
    C1 C6 . . 1.534(4) no
    C2 C3 . . 1.534(4) no
    C2 C21 . . 1.523(3) no
    C3 C4 . . 1.521(4) no
    C4 C5 . . 1.520(3) no
    C5 C6 . . 1.525(4) no
    C1 H1 . . 0.9800 no
    C2 H2 . . 0.9800 no
    C3 H31 . . 0.9700 no
    C3 H32 . . 0.9700 no
    C4 H41 . . 0.9700 no
    C4 H42 . . 0.9700 no
    C5 H52 . . 0.9700 no
    C5 H51 . . 0.9700 no
    C6 H61 . . 0.9700 no
    C6 H62 . . 0.9700 no
loop_
    _geom_angle_atom_site_label_1
    _geom_angle_atom_site_label_2
    _geom_angle_atom_site_label_3
    _geom_angle_site_symmetry_1
    _geom_angle_site_symmetry_2
    _geom_angle_site_symmetry_3
    _geom_angle
    _geom_angle_publ_flag
    C21 O22 H22 . . . 109(2) no
    H1B N1 H1C . . . 112(3) no
    H1C N1 H1D . . . 114(3) no
    H1B N1 H1D . . . 108(3) no
    H1A N1 H1D . . . 107(3) no
    H1A N1 H1B . . . 110(3) no
    H1A N1 H1C . . . 106(3) no
    C6 C1 C11 . . . 114.70(18) no
    C2 C1 C6 . . . 111.59(18) no
    C2 C1 C11 . . . 112.6(2) no
    C1 C2 C3 . . . 111.3(2) no
    C1 C2 C21 . . . 111.10(18) no
    C3 C2 C21 . . . 111.46(18) no
    C2 C3 C4 . . . 111.90(19) no
    C3 C4 C5 . . . 111.2(2) no
    C4 C5 C6 . . . 111.2(2) no
    C1 C6 C5 . . . 112.2(2) no
    O11 C11 O12 . . . 121.2(2) no
    O11 C11 C1 . . . 119.5(2) no
    O12 C11 C1 . . . 119.25(19) no
    O21 C21 O22 . . . 122.3(2) no
    O21 C21 C2 . . . 125.2(2) no
    O22 C21 C2 . . . 112.41(19) no
    C11 C1 H1 . . . 106.00 no
    C2 C1 H1 . . . 106.00 no
    C6 C1 H1 . . . 106.00 no
    C1 C2 H2 . . . 108.00 no
    C3 C2 H2 . . . 108.00 no
    C21 C2 H2 . . . 108.00 no
    H31 C3 H32 . . . 108.00 no
    C2 C3 H31 . . . 109.00 no
    C2 C3 H32 . . . 109.00 no
    C4 C3 H31 . . . 109.00 no
    C4 C3 H32 . . . 109.00 no
    C3 C4 H42 . . . 109.00 no
    C5 C4 H41 . . . 109.00 no
    C3 C4 H41 . . . 109.00 no
    H41 C4 H42 . . . 108.00 no
    C5 C4 H42 . . . 109.00 no
    C6 C5 H51 . . . 109.00 no
    C4 C5 H52 . . . 109.00 no
    C4 C5 H51 . . . 109.00 no
    C6 C5 H52 . . . 109.00 no
    H51 C5 H52 . . . 108.00 no
    H61 C6 H62 . . . 108.00 no
    C1 C6 H61 . . . 109.00 no
    C1 C6 H62 . . . 109.00 no
    C5 C6 H61 . . . 109.00 no
    C5 C6 H62 . . . 109.00 no
loop_
    _geom_torsion_atom_site_label_1
    _geom_torsion_atom_site_label_2
    _geom_torsion_atom_site_label_3
    _geom_torsion_atom_site_label_4
    _geom_torsion_site_symmetry_1
    _geom_torsion_site_symmetry_2
    _geom_torsion_site_symmetry_3
    _geom_torsion_site_symmetry_4
    _geom_torsion
    _geom_torsion_publ_flag
    C6 C1 C2 C3 . . . . 52.1(2) no
    C6 C1 C2 C21 . . . . -72.7(3) no
    C11 C1 C2 C3 . . . . -177.29(17) no
    C11 C1 C2 C21 . . . . 57.9(2) no
    C2 C1 C6 C5 . . . . -53.0(3) no
    C11 C1 C6 C5 . . . . 177.5(2) no
    C2 C1 C11 O11 . . . . -145.4(2) no
    C2 C1 C11 O12 . . . . 36.0(3) no
    C6 C1 C11 O11 . . . . -16.4(3) no
    C6 C1 C11 O12 . . . . 165.0(2) no
    C1 C2 C3 C4 . . . . -54.1(2) no
    C21 C2 C3 C4 . . . . 70.6(3) no
    C1 C2 C21 O21 . . . . -7.1(4) no
    C1 C2 C21 O22 . . . . 174.9(2) no
    C3 C2 C21 O21 . . . . -131.9(3) no
    C3 C2 C21 O22 . . . . 50.1(3) no
    C2 C3 C4 C5 . . . . 56.3(3) no
    C3 C4 C5 C6 . . . . -56.4(3) no
    C4 C5 C6 C1 . . . . 55.1(3) no
loop_
    _geom_hbond_atom_site_label_D
    _geom_hbond_atom_site_label_H
    _geom_hbond_atom_site_label_A
    _geom_hbond_site_symmetry_A
    _geom_hbond_distance_DH
    _geom_hbond_distance_HA
    _geom_hbond_distance_DA
    _geom_hbond_angle_DHA
    _geom_hbond_publ_flag
    N1 H1A O11 . 0.90(3) 2.22(3) 3.012(3) 146(3) yes
    N1 H1A O12 . 0.90(3) 2.44(3) 3.237(3) 147(3) yes
    N1 H1B O12 1_545 0.91(4) 1.96(4) 2.835(3) 161(4) yes
    N1 H1C O11 2_545 0.97(2) 1.85(3) 2.811(3) 168(2) yes
    N1 H1D O12 3_576 0.99(3) 1.86(3) 2.842(3) 174(3) yes
    O22 H22 O11 4_565 0.88(4) 1.76(4) 2.619(3) 165(5) yes
    C2 H2 O21 1_565 0.98 2.60 3.485(3) 150 no
    C3 H32 O22 . 0.97 2.46 2.827(4) 102 no
