# Supplementary material for: rac-Ammonium cis-2-carb­oxy­cyclo­hexane-1-carboxyl­ate
Source: Acta Crystallogr Sect E Struct Rep Online. 2010 Dec 18;67(Pt 1):o174. doi: 10.1107/S1600536810051883 (PMC3050381; doi:10.1107/S1600536810051883)
Supplement: Supplementary file 2 [file e-67-0o174-Isup2.hkl]

#
# h,k,l, Fc-squared, Fo-squared, sigma(Fo-squared) and status flag
#
data_I
_shelx_title ' gs10gs49 in P2(1)/c'
_shelx_refln_list_code          4
_shelx_F_calc_maximum       91.88
_exptl_crystal_F_000       408.00
_reflns_d_resolution_high  0.8108
 
loop_
 _symmetry_equiv_pos_as_xyz
 'x, y, z'
 '-x, y+1/2, -z+1/2'
 '-x, -y, -z'
 'x, -y-1/2, z-1/2'
 
_cell_length_a    15.4908
_cell_length_b     5.3475
_cell_length_c    12.1716
_cell_angle_alpha  90.000
_cell_angle_beta  109.795
_cell_angle_gamma  90.000
 
_shelx_F_squared_multiplier     1.000
 
loop_
 _refln_index_h
 _refln_index_k
 _refln_index_l
 _refln_F_squared_calc
 _refln_F_squared_meas
 _refln_F_squared_sigma
 _refln_observed_status
   3   0   0      909.24     1075.35     11.72 o
   4   0   0      548.63      588.45     11.24 o
   5   0   0     2592.47     2398.15     20.60 o
   6   0   0      108.12       92.35      3.60 o
   7   0   0      316.73      282.16     15.43 o
   8   0   0        4.79       12.46      3.77 o
   9   0   0      119.91      114.99     11.85 o
  10   0   0        0.71        1.55      2.62 o
  11   0   0      241.77      190.18     27.66 o
  12   0   0      681.34      674.51     20.76 o
  13   0   0       92.01      121.52     14.25 o
  14   0   0       24.33       34.86     13.17 o
  15   0   0      111.89      102.01     15.33 o
  16   0   0       19.51       16.15     13.57 o
  17   0   0        2.41       10.60     13.43 o
   1   1   0      634.44      523.65      9.13 o
   2   1   0       46.03       40.84      3.27 o
   3   1   0      404.42      331.90      8.91 o
   4   1   0     3501.37     2978.91     23.05 o
   5   1   0     1214.18     1107.11     30.14 o
   6   1   0        8.36       16.51      3.88 o
   7   1   0      768.20      627.72      8.28 o
   8   1   0      364.40      333.44     14.73 o
   9   1   0      348.30      316.37     21.96 o
  10   1   0        8.50       13.78      7.63 o
  11   1   0      265.02      221.92     13.72 o
  12   1   0       27.07       26.73      9.08 o
  13   1   0      145.50      143.37     10.25 o
  14   1   0       38.81       34.24      9.16 o
  15   1   0       27.35       24.38      9.37 o
  16   1   0       11.70       16.09      9.40 o
  17   1   0       30.12       43.36      8.77 o
   0   2   0       22.89       34.97      3.98 o
   1   2   0     2066.23     2488.78     10.44 o
   2   2   0      104.83      114.69      4.09 o
   3   2   0      362.51      393.34      6.63 o
   4   2   0      366.21      363.45      8.84 o
   5   2   0      220.03      235.24     11.11 o
   6   2   0       57.40       62.29      5.96 o
   7   2   0      333.10      313.27     10.25 o
   8   2   0       57.52       58.66      8.89 o
   9   2   0        0.01        4.37      4.90 o
  10   2   0      221.27      230.85      7.14 o
  11   2   0      834.65      783.53     10.54 o
  12   2   0      226.07      242.06      7.83 o
  13   2   0       98.39       98.31      6.78 o
  14   2   0        0.00       10.01      6.09 o
  15   2   0      107.54      109.73      7.54 o
  16   2   0        1.53        6.65      8.31 o
  17   2   0        3.72       12.43      9.02 o
   1   3   0      285.66      276.02      7.28 o
   2   3   0       12.93       13.89      5.46 o
   3   3   0        8.34       12.39      3.75 o
   4   3   0      212.40      186.12      8.72 o
   5   3   0      203.45      175.85      6.06 o
   6   3   0      346.87      325.65     20.60 o
   7   3   0       13.75       23.02      8.44 o
   8   3   0      651.40      588.29     23.58 o
   9   3   0      629.14      609.77     14.74 o
  10   3   0       44.01       50.30      7.76 o
  11   3   0      269.00      243.97      9.76 o
  12   3   0       45.28       42.13      8.13 o
  13   3   0        1.06       14.84      7.95 o
  14   3   0       27.99       30.03      8.44 o
  15   3   0        6.55        9.88      8.42 o
  16   3   0       57.03       51.43      9.34 o
   0   4   0      207.60      214.06      6.86 o
   1   4   0        6.89       15.40      4.08 o
   2   4   0      350.87      421.30      6.91 o
   3   4   0        1.66        7.91      5.55 o
   4   4   0      867.95      848.58     25.22 o
   5   4   0       39.24       43.92      5.44 o
   6   4   0        7.02        7.88      5.34 o
   7   4   0      168.41      151.25     10.43 o
   8   4   0       83.07       91.01      9.85 o
   9   4   0       38.28       39.21      6.48 o
  10   4   0      113.82      107.25     10.40 o
  11   4   0       10.13       13.50      9.43 o
  12   4   0       32.87       39.83     11.79 o
  13   4   0        0.09       10.29      9.83 o
  14   4   0        6.84       16.99     10.30 o
   1   5   0      763.83      774.52      9.64 o
   2   5   0        8.16       30.28      5.49 o
   3   5   0      208.51      197.15      7.01 o
   4   5   0      113.41      113.63      7.82 o
   5   5   0       10.08       16.58      7.05 o
   6   5   0        9.13        9.79      7.34 o
   7   5   0       11.98       14.98      7.10 o
   8   5   0       30.21       35.06      7.75 o
   9   5   0       47.52       40.95      9.73 o
  10   5   0       24.75       27.54     10.20 o
  11   5   0       31.56       34.16     10.66 o
   0   6   0       30.89       33.26     10.21 o
   1   6   0       46.25       42.27      8.61 o
   2   6   0        9.10        9.06      8.48 o
   3   6   0       90.15       99.04      6.91 o
   4   6   0        1.26        3.22      6.65 o
   5   6   0        0.11        6.32      6.86 o
   6   6   0       53.03       56.40      7.48 o
   7   6   0       71.52       65.19      9.06 o
 -18   1   1       38.74       60.20      9.02 o
 -17   1   1        7.91       14.96      7.82 o
 -16   1   1        2.55       10.11      7.79 o
 -15   1   1       27.18       30.43      9.22 o
 -14   1   1      163.45      161.11      9.99 o
 -13   1   1      171.14      177.80     10.05 o
 -12   1   1      166.81      171.31     15.14 o
 -11   1   1      213.51      190.26      9.19 o
 -10   1   1        4.71       11.15      6.90 o
  -9   1   1      826.97      807.84     62.82 o
  -8   1   1      214.80      220.84      9.33 o
  -7   1   1      253.88      216.12      4.73 o
  -6   1   1     1118.95     1086.95     16.04 o
  -5   1   1      720.46      729.61     14.00 o
  -4   1   1     4259.98     4288.33     43.17 o
  -3   1   1      893.42      976.30     15.80 o
  -2   1   1     6315.79     7109.47     80.88 o
  -1   1   1      760.17      882.11      9.79 o
   0   1   1     8442.34     9773.39    147.12 o
   1   1   1     3403.08     3664.44     14.96 o
   2   1   1       51.76       58.85      2.88 o
   3   1   1        2.42        5.30      2.26 o
   4   1   1      246.05      264.52      4.75 o
   5   1   1     1052.82     1123.00      9.21 o
   6   1   1     1863.05     1965.02     28.09 o
   7   1   1      403.98      420.05      7.06 o
   8   1   1       99.73      114.95      5.37 o
   9   1   1      611.63      577.13      8.40 o
  10   1   1       32.69       37.79      4.81 o
  11   1   1      447.71      462.40     12.95 o
  12   1   1       13.05       21.78      9.11 o
  13   1   1       14.75       12.73      9.11 o
  14   1   1       65.08       76.24     10.35 o
  15   1   1        2.21        9.92      9.12 o
  16   1   1       12.87       30.00     10.31 o
  17   1   1        1.15       13.13     10.81 o
 -17   2   1       13.54       19.41      8.65 o
 -16   2   1       17.78       17.64      8.19 o
 -15   2   1       10.96       27.81      7.95 o
 -14   2   1       99.96       98.37      6.91 o
 -13   2   1       32.28       27.66      5.97 o
 -12   2   1      192.88      166.58      7.58 o
 -11   2   1      268.85      233.12      7.55 o
 -10   2   1      161.53      141.47      6.15 o
  -9   2   1      167.41      140.83      7.87 o
  -8   2   1      145.04      131.82      6.75 o
  -7   2   1      437.80      398.36     10.52 o
  -6   2   1       86.82      100.59      6.86 o
  -5   2   1     1633.76     1538.21     25.32 o
  -4   2   1       35.54       39.73      4.49 o
  -3   2   1     1312.90     1305.76     10.74 o
  -2   2   1      245.85      256.38      5.73 o
  -1   2   1     1837.58     1789.55     14.83 o
   0   2   1      933.06      944.26      8.28 o
   1   2   1       72.46       64.49      3.88 o
   2   2   1      276.98      216.65      6.42 o
   3   2   1      152.75      121.40      7.17 o
   4   2   1      173.47      173.69     20.49 o
   5   2   1      277.93      248.06      7.36 o
   6   2   1       77.93       49.73     12.75 o
   7   2   1      252.02      261.40     14.78 o
   8   2   1       51.35       48.11      6.31 o
   9   2   1      183.44      169.03      7.51 o
  10   2   1      312.49      274.10      9.89 o
  11   2   1      254.72      226.54      9.08 o
  12   2   1        8.72       10.72      6.11 o
  13   2   1        0.40       11.77      6.36 o
  14   2   1       13.51       15.38      6.71 o
  15   2   1       28.37       36.53      7.04 o
  16   2   1        0.97       11.07      7.13 o
 -16   3   1        5.23        2.88      8.55 o
 -15   3   1       96.68      103.56     11.25 o
 -14   3   1        2.96        6.27      7.84 o
 -13   3   1        2.08        1.30      7.67 o
 -12   3   1        7.31       11.78      7.59 o
 -11   3   1       18.82       30.88      7.33 o
 -10   3   1      221.12      231.35     11.26 o
  -9   3   1      214.27      215.34     11.45 o
  -8   3   1       32.12       34.15      5.43 o
  -7   3   1      204.00      202.21      9.49 o
  -6   3   1      531.51      522.84     10.44 o
  -5   3   1      493.48      487.08     13.93 o
  -4   3   1      285.64      330.06     10.90 o
  -3   3   1      836.29      969.99     21.22 o
  -2   3   1       51.67       60.55      4.60 o
  -1   3   1      419.63      514.83      5.32 o
   0   3   1        1.04        4.96      2.89 o
   1   3   1      103.19      124.76      5.00 o
   2   3   1      641.05      735.71     11.10 o
   3   3   1        0.09        4.97      3.65 o
   4   3   1        3.54        4.72      3.92 o
   5   3   1       52.66       57.48      7.77 o
   6   3   1        0.31        6.00      7.50 o
   7   3   1       72.91       78.39      8.84 o
   8   3   1      296.89      332.96     24.81 o
   9   3   1      438.84      443.88     13.59 o
  10   3   1      345.99      314.91     10.15 o
  11   3   1      163.33      160.17      9.08 o
  12   3   1       30.43       47.93      8.20 o
  13   3   1       99.27      101.27      9.06 o
  14   3   1        7.49        7.03      8.13 o
  15   3   1        0.01       -1.71      8.27 o
 -14   4   1        0.08        5.84      9.87 o
 -13   4   1      106.37      123.32     11.41 o
 -12   4   1       12.79       17.26      9.48 o
 -11   4   1        6.67       19.36      9.34 o
 -10   4   1        0.53        6.85      6.30 o
  -9   4   1      114.16       97.57      7.19 o
  -8   4   1        2.52        7.30      5.88 o
  -7   4   1      118.36      109.45      9.60 o
  -6   4   1        0.03        0.17      8.12 o
  -5   4   1       15.48       15.47      6.71 o
  -4   4   1       19.58       19.57      5.96 o
  -3   4   1        0.42        3.92      4.55 o
  -2   4   1      247.33      242.37      5.34 o
  -1   4   1      369.31      392.37      6.14 o
   0   4   1      200.65      219.16      5.73 o
   1   4   1       19.26       36.08      4.70 o
   2   4   1      592.49      572.27      7.65 o
   3   4   1      121.24      119.65      6.26 o
   4   4   1       23.86       20.39      6.59 o
   5   4   1      136.97      108.24      5.74 o
   6   4   1        0.00       -0.73      8.77 o
   7   4   1      270.91      238.19     11.91 o
   8   4   1      176.90      172.71     11.37 o
   9   4   1        4.99        0.31      8.86 o
  10   4   1        0.06       -0.87      9.20 o
  11   4   1       17.67       23.54      9.91 o
  12   4   1       23.95       21.74     10.07 o
  13   4   1       16.78       26.26     10.10 o
 -12   5   1        0.01       -0.22     10.23 o
 -11   5   1      180.06      200.25     12.69 o
 -10   5   1        0.79        2.24      9.66 o
  -9   5   1        1.98        1.66      9.05 o
  -8   5   1        3.89        3.64      7.30 o
  -7   5   1       15.43       16.42      7.25 o
  -6   5   1      100.36      117.44      8.25 o
  -5   5   1       51.12       55.92      7.41 o
  -4   5   1       22.71       14.81      6.86 o
  -3   5   1       42.39       44.54      5.87 o
  -2   5   1      239.30      252.83      7.53 o
  -1   5   1       46.79       56.26      5.25 o
   0   5   1       14.41       11.79      4.87 o
   1   5   1        0.64        7.11      4.53 o
   2   5   1      282.95      293.82      6.90 o
   3   5   1       74.49       75.63      5.92 o
   4   5   1      139.63      130.60      8.19 o
   5   5   1        0.16        1.47      6.89 o
   6   5   1       12.55        6.22      7.32 o
   7   5   1        6.67        8.93      7.20 o
   8   5   1       38.17       35.37      7.76 o
   9   5   1        2.61       -0.32      9.34 o
  10   5   1        0.00        8.67      9.75 o
  11   5   1       14.06       28.63     10.35 o
  -7   6   1        2.14        9.01      8.26 o
  -6   6   1        0.08        2.96      6.64 o
  -5   6   1       36.15       30.56      6.98 o
  -4   6   1       46.53       39.02      6.96 o
  -3   6   1       15.93       21.17      6.25 o
  -2   6   1        0.06        0.56      7.10 o
  -1   6   1       74.12       70.62      9.07 o
   0   6   1        2.38       11.53      7.11 o
   1   6   1      187.33      167.72      8.63 o
   2   6   1       11.86       14.86      6.98 o
   3   6   1       22.81       17.48      7.93 o
   4   6   1        4.46        5.25      7.81 o
   5   6   1        2.02        6.61      6.72 o
   6   6   1       43.86       44.35      7.50 o
 -18   0   2        9.10        8.99     14.38 o
 -17   0   2        9.63       14.90     14.06 o
 -16   0   2        0.52        2.62     12.38 o
 -15   0   2      181.80      186.44     15.11 o
 -14   0   2      146.94      145.72     14.47 o
 -13   0   2     1440.35     1434.27     26.35 o
 -12   0   2      680.60      675.07     18.55 o
 -11   0   2        3.20        2.91      9.98 o
 -10   0   2        0.01        8.55      9.63 o
  -9   0   2      206.91      200.53     11.28 o
  -8   0   2      245.19      250.90     11.24 o
  -7   0   2      844.03      837.68     14.98 o
  -6   0   2      265.26      245.19      9.52 o
  -5   0   2      575.49      648.91      8.52 o
  -4   0   2      858.32     1001.26     12.56 o
  -3   0   2        1.59        2.44      6.38 o
  -2   0   2     2233.46     2536.75     16.34 o
  -1   0   2     3469.71     3956.02     75.85 o
   0   0   2       16.21       16.33      2.61 o
   1   0   2       88.09       79.31      5.23 o
   2   0   2     2970.09     3015.28     57.00 o
   3   0   2     1240.09     1237.36     12.89 o
   4   0   2     2132.97     2278.40     84.67 o
   5   0   2     5229.79     5351.10     35.72 o
   6   0   2     2153.91     2375.24     26.54 o
   7   0   2      166.22      213.23     12.61 o
   8   0   2      312.64      308.08     14.27 o
   9   0   2       40.17       50.78      6.79 o
  10   0   2      106.96      108.18      6.55 o
  11   0   2       14.47       13.84      4.63 o
  12   0   2       32.46       25.29     12.79 o
  13   0   2        1.28        0.18     12.32 o
  14   0   2        8.08       29.17     13.47 o
  15   0   2       75.24       90.45     16.05 o
  16   0   2       70.68      125.06     17.29 o
 -18   1   2        6.73       10.68     10.70 o
 -17   1   2        4.43       11.19      7.56 o
 -16   1   2       17.24       20.45      7.50 o
 -15   1   2        0.45        7.40      7.06 o
 -14   1   2       72.22       71.84      9.71 o
 -13   1   2       48.36       49.69      8.38 o
 -12   1   2        0.17        7.16      7.36 o
 -11   1   2       26.79       23.13      7.09 o
 -10   1   2       71.22       42.43      8.24 o
  -9   1   2     1074.15      812.41     44.80 o
  -8   1   2      913.99      734.54     19.47 o
  -7   1   2      554.39      514.87     11.99 o
  -6   1   2      223.59      191.08      3.07 o
  -5   1   2      126.03      122.75      2.25 o
  -4   1   2     6189.15     5574.77     48.49 o
  -3   1   2     3706.39     3091.68     28.12 o
  -2   1   2     1291.00     1319.91     36.84 o
  -1   1   2      602.50      634.93     17.50 o
   0   1   2        7.41       14.67      1.94 o
   1   1   2      108.12       70.51      3.40 o
   2   1   2     2684.92     2203.74     17.33 o
   3   1   2     2323.17     1955.25     21.72 o
   4   1   2     1487.76     1327.49      7.58 o
   5   1   2     2265.74     1971.34     23.84 o
   6   1   2       10.66       12.53      2.77 o
   7   1   2      306.67      263.74      7.72 o
   8   1   2      178.81      155.22      8.31 o
   9   1   2      101.91       92.79      6.57 o
  10   1   2        7.21       10.90      5.17 o
  11   1   2        0.02        5.39      5.21 o
  12   1   2        5.84       10.83      9.19 o
  13   1   2        9.04       10.26      8.92 o
  14   1   2        0.46       11.18     10.16 o
  15   1   2        6.75       13.26     10.16 o
  16   1   2       89.39      107.87     17.18 o
 -17   2   2        0.03        7.81      8.13 o
 -16   2   2        1.96       13.21      7.79 o
 -15   2   2        0.34        5.22      7.58 o
 -14   2   2      152.60      175.22      9.22 o
 -13   2   2        2.60        7.47      5.45 o
 -12   2   2        2.91        9.27      5.28 o
 -11   2   2        0.06        7.77      5.11 o
 -10   2   2      114.98      117.24      5.58 o
  -9   2   2      683.20      708.27     11.09 o
  -8   2   2      333.63      295.90      7.37 o
  -7   2   2      475.02      464.75     10.58 o
  -6   2   2     1055.20     1122.05     26.71 o
  -5   2   2      440.25      454.73     13.98 o
  -4   2   2      201.61      245.28      6.33 o
  -3   2   2     3376.23     3917.08     27.31 o
  -2   2   2     1546.14     1715.98     20.13 o
  -1   2   2     2780.75     3332.15     49.53 o
   0   2   2     1083.79     1275.60     10.85 o
   1   2   2       46.27       49.94      3.61 o
   2   2   2      801.60      842.94     11.09 o
   3   2   2      509.25      531.31     26.60 o
   4   2   2        2.74        6.22      4.10 o
   5   2   2      976.11      980.59     17.36 o
   6   2   2       21.99       25.59      3.67 o
   7   2   2      200.80      214.01      9.74 o
   8   2   2      102.05      114.65      9.51 o
   9   2   2     1170.11     1123.75     11.72 o
  10   2   2        0.00        5.78      5.98 o
  11   2   2       44.76       48.52      6.47 o
  12   2   2        7.50       17.37      6.37 o
  13   2   2       28.69       34.47      6.77 o
  14   2   2        4.90       20.29      6.86 o
  15   2   2       18.09       24.52      7.23 o
  16   2   2       16.57       21.75      7.74 o
 -16   3   2        2.00        9.40      8.42 o
 -15   3   2       61.93       68.47      8.87 o
 -14   3   2       12.56       15.50      8.16 o
 -13   3   2       91.26       78.91      8.61 o
 -12   3   2       21.63       21.90      7.51 o
 -11   3   2        6.25        9.95      8.57 o
 -10   3   2       71.82       59.57      9.06 o
  -9   3   2      132.06      112.84      9.17 o
  -8   3   2       16.14       19.18      4.91 o
  -7   3   2       62.72       66.99      5.59 o
  -6   3   2      418.24      444.07     28.12 o
  -5   3   2       20.31       20.71      3.30 o
  -4   3   2      447.53      469.22     13.08 o
  -3   3   2       92.10      114.47      4.91 o
  -2   3   2      200.55      218.27      5.87 o
  -1   3   2      107.87      122.72      4.96 o
   0   3   2       86.55       88.46      4.25 o
   1   3   2      581.24      543.56     16.61 o
   2   3   2       18.72       19.88      4.27 o
   3   3   2      616.36      575.07     18.64 o
   4   3   2     1129.00      924.40     32.73 o
   5   3   2      259.33      229.85      9.94 o
   6   3   2       24.39       23.42      8.11 o
   7   3   2        2.51        9.38      8.18 o
   8   3   2        0.26        7.68      8.70 o
   9   3   2        1.03        7.98      9.00 o
  10   3   2        2.52        1.30      7.03 o
  11   3   2        6.42        8.83      7.42 o
  12   3   2       60.32       52.48      8.30 o
  13   3   2        0.01        4.42      7.99 o
  14   3   2       58.72       71.73      9.08 o
 -14   4   2        0.15        9.19      9.60 o
 -13   4   2       13.37       15.73      9.66 o
 -12   4   2       18.59       21.78      7.12 o
 -11   4   2       21.16       22.04      6.78 o
 -10   4   2       84.36       84.07      7.24 o
  -9   4   2        2.53       13.57      6.32 o
  -8   4   2       16.02       19.12      6.21 o
  -7   4   2       13.36       11.30      5.91 o
  -6   4   2        9.55       14.08      5.71 o
  -5   4   2      129.44      131.64      7.89 o
  -4   4   2      137.45      158.00      5.50 o
  -3   4   2       94.21      102.65      5.11 o
  -2   4   2       26.88       33.28      4.28 o
  -1   4   2       16.27       20.07      4.15 o
   0   4   2        0.68        3.63      4.04 o
   1   4   2       17.77       17.79      4.08 o
   2   4   2       39.89       37.25      4.33 o
   3   4   2        0.19        3.69      5.93 o
   4   4   2      200.03      193.74      7.98 o
   5   4   2       44.44       40.31      6.79 o
   6   4   2        5.76        5.78      8.76 o
   7   4   2      349.56      340.07     12.94 o
   8   4   2      512.94      474.01     14.56 o
   9   4   2       43.67       42.09      9.64 o
  10   4   2       68.26       82.46     10.71 o
  11   4   2       64.06       80.31     10.67 o
  12   4   2        1.89        4.22      9.41 o
  13   4   2        3.95       11.85     10.13 o
 -12   5   2      199.19      192.89     14.12 o
 -11   5   2       54.09       61.21     10.89 o
 -10   5   2       15.61       18.45      9.57 o
  -9   5   2       36.63       46.96      9.61 o
  -8   5   2       23.42       20.49      7.69 o
  -7   5   2       15.05       18.72      7.32 o
  -6   5   2        3.14        6.28      7.11 o
  -5   5   2       27.00       25.23      7.69 o
  -4   5   2       14.10       14.13      5.62 o
  -3   5   2       20.87       21.10      5.56 o
  -2   5   2        4.69        3.40      6.26 o
  -1   5   2        0.09        9.19      5.62 o
   0   5   2      219.48      223.25      6.24 o
   1   5   2       65.41       65.45      5.26 o
   2   5   2       76.19       79.54      5.40 o
   3   5   2       74.84       70.17      6.60 o
   4   5   2       31.79       30.73      6.27 o
   5   5   2       13.62       23.43      7.14 o
   6   5   2      103.93      104.81      8.24 o
   7   5   2        3.92        9.43      7.43 o
   8   5   2       49.36       33.65      7.83 o
   9   5   2       25.90       17.62      9.84 o
  10   5   2        7.25        7.53      9.64 o
  -7   6   2      151.70      158.54     10.11 o
  -6   6   2        0.16        0.40      6.77 o
  -5   6   2      291.83      299.75     16.23 o
  -4   6   2      206.12      212.51      9.32 o
  -3   6   2       10.13       20.18      7.31 o
  -2   6   2      188.62      202.96      9.11 o
  -1   6   2        0.27       10.44      6.89 o
   0   6   2        5.83        9.67      6.86 o
   1   6   2        0.00        3.27      6.02 o
   2   6   2        6.52        6.69      6.52 o
   3   6   2       17.84       24.44      8.04 o
   4   6   2       21.99       14.01     11.14 o
   5   6   2       18.94       13.43      9.92 o
   6   6   2       19.03       18.35      8.37 o
 -18   1   3       25.19       40.69     11.23 o
 -17   1   3        0.47       12.21     12.36 o
 -16   1   3        0.58        7.07      7.02 o
 -15   1   3      182.96      190.70      8.74 o
 -14   1   3       53.28       53.89      6.98 o
 -13   1   3      143.98      152.29      8.17 o
 -12   1   3       27.07       30.29      6.36 o
 -11   1   3        3.25        7.19      5.68 o
 -10   1   3       20.15       18.28      2.31 o
  -9   1   3       79.48       86.90      4.41 o
  -8   1   3       45.03       45.39      2.70 o
  -7   1   3      908.33      912.17     11.03 o
  -6   1   3        3.97        4.97      2.26 o
  -5   1   3       20.85       22.04      2.08 o
  -4   1   3     1586.37     1719.36     18.68 o
  -3   1   3     1847.76     2035.56      7.99 o
  -2   1   3      434.09      437.41      4.10 o
  -1   1   3      925.73     1027.49      7.41 o
   0   1   3      166.47      178.38      2.64 o
   1   1   3      270.91      260.79      5.22 o
   2   1   3      119.14      120.76      2.98 o
   3   1   3      726.29      780.09      6.54 o
   4   1   3      370.74      409.73      8.13 o
   5   1   3      410.91      423.01      9.85 o
   6   1   3      144.88      149.34      4.57 o
   7   1   3        0.20        8.57      3.56 o
   8   1   3      172.45      169.83      4.68 o
   9   1   3        3.76        6.41      3.43 o
  10   1   3        8.86       11.48      5.45 o
  11   1   3       62.69       66.37      6.28 o
  12   1   3       10.65       17.18      9.29 o
  13   1   3       22.27       27.04     10.20 o
  14   1   3       27.93       40.73     10.50 o
  15   1   3        6.50       19.87     10.53 o
  16   1   3       37.04       64.53     12.09 o
 -18   2   3        3.95        6.90      8.69 o
 -17   2   3        0.73        2.85      8.19 o
 -16   2   3        4.45       19.68      7.93 o
 -15   2   3       25.06       29.51      7.87 o
 -14   2   3       35.34       29.70      7.62 o
 -13   2   3       20.00       19.36      7.40 o
 -12   2   3      102.40       98.00      5.82 o
 -11   2   3       18.85       20.24      4.88 o
 -10   2   3      100.89       97.42      5.03 o
  -9   2   3        0.10        1.73      2.71 o
  -8   2   3       55.84       40.02      3.39 o
  -7   2   3      228.81      204.20      8.97 o
  -6   2   3      996.34      935.42     11.22 o
  -5   2   3       43.03       51.36      4.54 o
  -4   2   3      860.61      891.10     11.50 o
  -3   2   3      311.56      349.37      7.19 o
  -2   2   3     1318.20     1309.08     32.32 o
  -1   2   3      121.73      111.32      4.30 o
   0   2   3       58.67       48.59      2.97 o
   1   2   3      121.75      121.04      3.55 o
   2   2   3       61.45       59.46      3.60 o
   3   2   3        0.26        5.90      4.99 o
   4   2   3      109.23      110.02      7.96 o
   5   2   3      136.69      109.49      7.81 o
   6   2   3      126.62      118.50      5.15 o
   7   2   3      157.94      149.88      7.29 o
   8   2   3        0.17        7.73      6.12 o
   9   2   3       13.72       19.54      5.46 o
  10   2   3       19.89       26.14      6.24 o
  11   2   3        2.82        7.38      6.10 o
  12   2   3        0.93        6.78      6.50 o
  13   2   3       14.59       15.74      6.74 o
  14   2   3       39.56       58.81      7.53 o
  15   2   3        0.05        5.64      7.37 o
 -16   3   3       19.47       17.25      8.22 o
 -15   3   3       15.17       28.38      7.81 o
 -14   3   3       54.57       57.08      8.12 o
 -13   3   3        3.17       12.02      7.35 o
 -12   3   3        5.77        5.67      8.45 o
 -11   3   3       15.83       28.39      8.38 o
 -10   3   3        4.83        6.14      7.99 o
  -9   3   3        0.72        2.02      5.10 o
  -8   3   3      121.48      123.98      7.11 o
  -7   3   3       38.97       43.54      4.80 o
  -6   3   3       68.09       76.72      5.99 o
  -5   3   3      340.25      423.73     11.02 o
  -4   3   3      220.73      253.87      9.45 o
  -3   3   3      562.70      678.37     17.10 o
  -2   3   3       90.17      101.83      4.56 o
  -1   3   3      126.89      143.23      4.26 o
   0   3   3      475.20      543.44     10.55 o
   1   3   3      357.87      394.68      5.74 o
   2   3   3       76.02       78.51      5.29 o
   3   3   3        0.04        0.88      1.88 o
   4   3   3        0.02        3.55      7.17 o
   5   3   3        0.53        1.77      7.61 o
   6   3   3        5.28       12.86      8.17 o
   7   3   3      274.81      254.38     11.37 o
   8   3   3       66.75       74.62      9.58 o
   9   3   3        0.07        5.83      9.21 o
  10   3   3        9.20        4.32      6.94 o
  11   3   3       20.34       18.02      7.60 o
  12   3   3        5.53       11.36      7.94 o
  13   3   3        1.01        8.46     10.14 o
  14   3   3       25.41       33.20     11.61 o
 -15   4   3       14.29       19.38      9.84 o
 -14   4   3      177.94      171.12      9.43 o
 -13   4   3       10.44       12.82      7.04 o
 -12   4   3        4.15        3.32      6.76 o
 -11   4   3       14.16       16.35      6.57 o
 -10   4   3       24.30       31.33      6.46 o
  -9   4   3       19.46       17.61      6.43 o
  -8   4   3        0.50        8.66      6.14 o
  -7   4   3        2.10        3.77      5.25 o
  -6   4   3       80.51       73.85      6.79 o
  -5   4   3       29.48       29.01      5.48 o
  -4   4   3       22.67       29.35      6.15 o
  -3   4   3       29.11       28.68      4.81 o
  -2   4   3        0.03        3.53      4.84 o
  -1   4   3       71.36       79.99      5.14 o
   0   4   3      304.54      299.95      7.70 o
   1   4   3       45.24       54.27      5.18 o
   2   4   3        0.35        4.05      5.68 o
   3   4   3        0.92        6.07      7.85 o
   4   4   3       94.33       97.70      9.48 o
   5   4   3        5.94        6.64      6.34 o
   6   4   3      136.57      129.01     10.38 o
   7   4   3       43.70       39.16      9.52 o
   8   4   3       29.93       34.51      9.50 o
   9   4   3       24.94       27.09      9.24 o
  10   4   3        0.38        6.92      9.54 o
  11   4   3        4.58        1.24      9.54 o
  12   4   3       25.16       28.18      9.97 o
 -12   5   3       39.05       31.27     10.12 o
 -11   5   3       63.08       66.55     10.42 o
 -10   5   3       70.71       69.14     10.18 o
  -9   5   3        6.07       11.39      9.11 o
  -8   5   3        0.01        6.37      7.32 o
  -7   5   3       47.15       47.57      7.90 o
  -6   5   3        1.46        4.01      7.16 o
  -5   5   3        0.24        8.98      7.15 o
  -4   5   3        8.13       15.18      5.51 o
  -3   5   3        2.33       10.93      6.46 o
  -2   5   3      169.15      186.27      8.37 o
  -1   5   3       56.22       72.00      8.09 o
   0   5   3       37.35       39.41      5.61 o
   1   5   3        1.41        5.97      4.67 o
   2   5   3       18.68       31.09      5.49 o
   3   5   3       73.47       80.70      6.60 o
   4   5   3      373.97      360.39      8.99 o
   5   5   3       34.15       42.80     11.98 o
   6   5   3       25.12       26.54      9.60 o
   7   5   3       16.21       22.91      9.35 o
   8   5   3       88.51       80.36     12.16 o
   9   5   3        0.05       -0.24      9.70 o
  -7   6   3       44.74       48.48      8.69 o
  -6   6   3        0.07        1.15      6.84 o
  -5   6   3        6.92        8.19      6.78 o
  -4   6   3        0.15        7.10      7.22 o
  -3   6   3       91.56       90.90      8.14 o
  -2   6   3       26.83       32.96      7.30 o
  -1   6   3        5.74        9.55      8.19 o
   0   6   3       22.64       28.31      8.43 o
   1   6   3       10.09       14.38      9.53 o
   2   6   3       10.72       18.16      9.96 o
   3   6   3        9.05       13.04      9.51 o
   4   6   3       34.73       28.91     10.15 o
   5   6   3        5.60        0.01      9.84 o
 -19   0   4       11.03       25.29     13.30 o
 -18   0   4        3.63        5.22     12.66 o
 -17   0   4        0.00        9.24     12.39 o
 -16   0   4       21.77       24.97     11.83 o
 -15   0   4       41.78       42.80     11.60 o
 -14   0   4      114.72      126.68     12.67 o
 -13   0   4      162.92      182.57     13.34 o
 -12   0   4       81.22       91.68     11.46 o
 -11   0   4        0.10        5.35      9.37 o
 -10   0   4      431.75      400.02     13.49 o
  -9   0   4      834.93      878.34     15.71 o
  -8   0   4        1.07        4.74      5.83 o
  -7   0   4     1284.75     1494.96     19.06 o
  -6   0   4     1328.86     1595.95     17.83 o
  -5   0   4     1813.25     1894.27     16.68 o
  -4   0   4     1696.53     1907.38     48.83 o
  -3   0   4      292.63      334.09     16.71 o
  -2   0   4      908.75      936.03     19.15 o
  -1   0   4     3148.38     3348.83     45.84 o
   0   0   4       68.11       74.23      3.25 o
   1   0   4     2410.83     2822.23     50.72 o
   2   0   4     1277.67     1429.04     30.03 o
   3   0   4     1505.62     1595.83     14.94 o
   4   0   4      744.28      743.19     34.34 o
   5   0   4       85.44      133.81     13.09 o
   6   0   4       11.57       14.30      6.33 o
   7   0   4      984.41     1039.29     37.34 o
   8   0   4      854.15      858.27     13.37 o
   9   0   4       65.31       67.08      7.83 o
  10   0   4       16.71       22.51      5.71 o
  11   0   4       30.54       22.87      7.26 o
  12   0   4        4.47        9.82     13.33 o
  13   0   4        0.22       13.47     14.49 o
  14   0   4       16.89       38.23     15.50 o
  15   0   4       13.96       36.09     16.22 o
 -18   1   4        3.31       11.19     10.42 o
 -17   1   4       80.79       93.39     11.44 o
 -16   1   4      113.59      113.39     11.23 o
 -15   1   4        2.65        9.05      6.99 o
 -14   1   4        2.70        5.99      6.36 o
 -13   1   4      117.16       98.01      7.35 o
 -12   1   4      180.38      168.86      7.33 o
 -11   1   4      101.22       88.36      6.02 o
 -10   1   4      294.49      253.87      7.76 o
  -9   1   4        0.04        3.94      4.82 o
  -8   1   4       48.80       50.52      3.67 o
  -7   1   4       19.46       20.94      3.28 o
  -6   1   4       25.83       27.05      2.87 o
  -5   1   4     1186.20     1084.75     18.96 o
  -4   1   4      799.36      750.09     10.82 o
  -3   1   4      107.30      100.15      3.02 o
  -2   1   4        3.50        3.62      1.97 o
  -1   1   4     1558.14     1499.64     13.23 o
   0   1   4     2690.26     2561.74     25.69 o
   1   1   4      271.48      262.92      5.05 o
   2   1   4       59.80       60.18      4.14 o
   3   1   4      501.09      446.15     11.55 o
   4   1   4      289.79      262.39      5.95 o
   5   1   4       44.33       51.24      4.55 o
   6   1   4       18.01       25.58      4.45 o
   7   1   4       40.05       35.60      4.68 o
   8   1   4        0.02        4.39      4.35 o
   9   1   4       13.89       19.86      6.06 o
  10   1   4        6.18       14.96      5.28 o
  11   1   4      174.00      160.73      6.61 o
  12   1   4       69.49       56.16     10.61 o
  13   1   4       47.26       56.94     11.25 o
  14   1   4       39.42       69.53     12.69 o
  15   1   4        3.51       10.65     10.79 o
 -18   2   4       10.28       22.38      8.59 o
 -17   2   4        9.51       11.59      8.25 o
 -16   2   4       59.62       66.90      8.74 o
 -15   2   4        3.47        9.55      7.72 o
 -14   2   4       21.52       31.10      7.70 o
 -13   2   4       52.62       46.82      7.69 o
 -12   2   4       17.45       16.77      7.17 o
 -11   2   4        0.45        3.82      4.21 o
 -10   2   4       69.02       61.99      3.61 o
  -9   2   4        3.68        6.27      2.67 o
  -8   2   4      381.94      430.14      8.69 o
  -7   2   4       35.48       40.11      5.11 o
  -6   2   4       72.54       81.37      6.15 o
  -5   2   4      224.87      245.82      7.41 o
  -4   2   4     1032.80     1141.08     21.81 o
  -3   2   4      453.37      444.24     17.18 o
  -2   2   4      272.91      319.48      6.10 o
  -1   2   4      497.72      539.99      9.03 o
   0   2   4      276.35      305.02      5.09 o
   1   2   4        1.79        1.83      2.49 o
   2   2   4      212.11      199.51      8.69 o
   3   2   4      322.51      320.24      7.57 o
   4   2   4        1.73        4.90      5.41 o
   5   2   4      128.17      120.45      5.20 o
   6   2   4      334.06      329.40      6.97 o
   7   2   4      307.83      321.34      9.02 o
   8   2   4       31.14       41.69      6.99 o
   9   2   4        4.77        5.72      5.54 o
  10   2   4       21.28       26.70      7.14 o
  11   2   4       12.46       16.86      5.53 o
  12   2   4       26.66       27.97      7.66 o
  13   2   4       51.70       69.05      7.50 o
  14   2   4       16.37       12.50      8.89 o
 -17   3   4       25.80       20.98      8.60 o
 -16   3   4        5.69       12.85      7.97 o
 -15   3   4        0.24        3.74      7.74 o
 -14   3   4        6.95        6.74      7.54 o
 -13   3   4        3.20        7.82      8.74 o
 -12   3   4        1.18       12.42      8.29 o
 -11   3   4        8.08       12.05      8.19 o
 -10   3   4       19.37       21.75      6.58 o
  -9   3   4       34.03       35.00      5.34 o
  -8   3   4       68.83       75.74      5.61 o
  -7   3   4        2.61        4.89      4.84 o
  -6   3   4       44.69       42.20      5.18 o
  -5   3   4      438.36      375.20      8.10 o
  -4   3   4      124.90      111.87      8.33 o
  -3   3   4       11.79       10.96      3.46 o
  -2   3   4       68.09       73.18      5.14 o
  -1   3   4      702.40      654.48     30.32 o
   0   3   4      169.85      146.13      4.50 o
   1   3   4      104.24       91.56      4.63 o
   2   3   4       13.69       11.83      4.19 o
   3   3   4        1.22        3.38      4.67 o
   4   3   4        3.13        2.63      7.39 o
   5   3   4       38.95       44.23      8.33 o
   6   3   4        0.37        5.01      8.65 o
   7   3   4      190.49      168.99     12.99 o
   8   3   4       50.16       44.71      9.49 o
   9   3   4        7.91       10.37     11.77 o
  10   3   4       23.32       11.57     12.41 o
  11   3   4      120.68      112.59     11.71 o
  12   3   4       70.31       82.92     11.30 o
  13   3   4        2.10        5.72     10.69 o
 -15   4   4        3.87        3.74      7.73 o
 -14   4   4       12.11       12.92      7.40 o
 -13   4   4       31.50       33.60      7.47 o
 -12   4   4       36.70       41.10      7.26 o
 -11   4   4        8.80        6.01      6.56 o
 -10   4   4       47.11       40.24      6.95 o
  -9   4   4      235.41      229.40     12.80 o
  -8   4   4      172.21      186.95      8.21 o
  -7   4   4       20.53       28.33      5.56 o
  -6   4   4      121.38      113.56      6.44 o
  -5   4   4      589.97      632.13     12.02 o
  -4   4   4      117.46      142.95      8.47 o
  -3   4   4       98.23      110.87      7.73 o
  -2   4   4      271.41      287.12      6.28 o
  -1   4   4       13.44       21.04      4.69 o
   0   4   4       57.71       68.31      5.13 o
   1   4   4      208.13      205.04      6.20 o
   2   4   4       57.13       55.23      6.16 o
   3   4   4       67.65       63.91      8.39 o
   4   4   4      186.89      171.61      9.99 o
   5   4   4      133.00      114.22      9.90 o
   6   4   4       17.29       14.43      9.07 o
   7   4   4       65.64       64.38      9.94 o
   8   4   4      216.00      200.25     23.79 o
   9   4   4       75.70       79.66     10.69 o
  10   4   4        1.16       12.63      9.75 o
  11   4   4        6.59       13.44      9.75 o
 -12   5   4       16.73       15.99      9.61 o
 -11   5   4        5.03       16.16      9.30 o
 -10   5   4        0.13        4.35      6.79 o
  -9   5   4        9.62       11.10      6.80 o
  -8   5   4        9.50       11.32      6.11 o
  -7   5   4       12.25       19.93      8.15 o
  -6   5   4       12.49       14.14      7.39 o
  -5   5   4       21.80       20.63      7.54 o
  -4   5   4       95.97       86.91      9.46 o
  -3   5   4        2.73       17.21      7.58 o
  -2   5   4      129.78      121.23      8.51 o
  -1   5   4       11.29       19.72      6.36 o
   0   5   4        2.65        7.52      6.23 o
   1   5   4        9.06       10.65      7.57 o
   2   5   4       37.37       48.22      9.67 o
   3   5   4        8.62       13.55      6.95 o
   4   5   4       13.80       20.83      7.33 o
   5   5   4        7.81       20.41      8.88 o
   6   5   4       13.14        9.82      9.55 o
   7   5   4        0.07        5.58      9.45 o
   8   5   4       23.77       24.36      9.84 o
  -7   6   4       19.88       27.06      7.09 o
  -6   6   4        0.41        1.26      8.30 o
  -5   6   4        0.08        1.77     11.00 o
  -4   6   4       13.25       13.17      8.85 o
  -3   6   4        4.39        6.01      8.84 o
  -2   6   4       16.38       18.51      8.93 o
  -1   6   4        1.08        2.00      8.51 o
   0   6   4        0.69       10.57      8.20 o
   1   6   4       20.10       22.33      8.60 o
   2   6   4       52.69       49.44     10.49 o
   3   6   4       20.29       16.59      9.81 o
   4   6   4       21.11       30.91     10.37 o
 -18   1   5        1.82       -0.54     10.39 o
 -17   1   5        0.36        4.19     10.29 o
 -16   1   5       45.82       60.80     10.70 o
 -15   1   5       44.12       54.02      9.98 o
 -14   1   5      104.39      108.36     10.67 o
 -13   1   5        0.76        6.13      5.92 o
 -12   1   5        0.38        4.75      5.66 o
 -11   1   5        5.83        6.63      5.25 o
 -10   1   5      174.03      170.91      5.75 o
  -9   1   5      142.46      148.57      5.70 o
  -8   1   5      151.55      150.50      4.68 o
  -7   1   5       29.83       35.46      3.07 o
  -6   1   5        2.19        2.90      3.32 o
  -5   1   5      390.48      438.27      5.85 o
  -4   1   5      130.21      145.03      2.76 o
  -3   1   5     1470.71     1630.00     25.59 o
  -2   1   5       11.21       12.98      1.71 o
  -1   1   5      165.04      198.86      3.31 o
   0   1   5      149.42      176.44      3.40 o
   1   1   5      106.76       99.63      4.11 o
   2   1   5        2.49        5.34      3.96 o
   3   1   5        0.16        5.60      4.50 o
   4   1   5       26.39       33.93      4.86 o
   5   1   5        0.89        2.88      4.37 o
   6   1   5       71.39       70.68      5.00 o
   7   1   5       65.83       66.02      5.10 o
   8   1   5       15.33       16.96      4.77 o
   9   1   5        0.42        3.23      5.69 o
  10   1   5       19.80       21.54      5.79 o
  11   1   5       27.02       19.29      5.57 o
  12   1   5        9.99       17.08     10.29 o
  13   1   5        0.00        2.22     10.79 o
  14   1   5        0.21        7.28     10.55 o
 -18   2   5        8.82       13.92      8.78 o
 -17   2   5        2.57       10.60      8.10 o
 -16   2   5        2.33        8.54      7.85 o
 -15   2   5        1.64        5.95      7.42 o
 -14   2   5        0.09        4.50      7.37 o
 -13   2   5      109.80      102.29      7.90 o
 -12   2   5       45.24       47.96      7.16 o
 -11   2   5       41.54       32.25      5.19 o
 -10   2   5        8.74       17.05      4.94 o
  -9   2   5        0.36        1.81      1.42 o
  -8   2   5       24.36       22.03      4.52 o
  -7   2   5       17.41       15.96      4.70 o
  -6   2   5        0.42        2.62      5.21 o
  -5   2   5       47.55       34.87      4.65 o
  -4   2   5      119.73      122.31      5.90 o
  -3   2   5      646.07      618.27     18.60 o
  -2   2   5       60.51       58.12      2.18 o
  -1   2   5       68.56       65.68      4.83 o
   0   2   5       61.02       66.42      4.03 o
   1   2   5        0.25        0.92      1.52 o
   2   2   5       63.02       55.39      5.60 o
   3   2   5       25.52       23.35      4.81 o
   4   2   5        0.02        1.07      3.44 o
   5   2   5      118.38       97.92      5.29 o
   6   2   5      249.86      226.33      6.49 o
   7   2   5       28.49       26.85      5.48 o
   8   2   5       50.98       59.36      7.13 o
   9   2   5      105.50       79.99      6.23 o
  10   2   5       60.86       53.40      6.18 o
  11   2   5       10.04       15.19      7.07 o
  12   2   5        2.12       10.85      8.35 o
  13   2   5        5.43       16.75     11.79 o
 -17   3   5        5.75       11.28      8.56 o
 -16   3   5        0.01        0.41      7.80 o
 -15   3   5        1.06        6.51      8.59 o
 -14   3   5        1.72        7.19      8.66 o
 -13   3   5       17.38       17.02      8.25 o
 -12   3   5      271.25      249.41     11.08 o
 -11   3   5      254.92      230.34      8.75 o
 -10   3   5       21.18       33.40      5.43 o
  -9   3   5       10.66       16.11      5.24 o
  -8   3   5       29.73       30.13      5.50 o
  -7   3   5       11.05        7.91      5.06 o
  -6   3   5       55.08       56.45      5.96 o
  -5   3   5      146.50      148.93      6.88 o
  -4   3   5      596.39      610.54      9.18 o
  -3   3   5       37.63       33.43      5.53 o
  -2   3   5       97.04       83.80      4.08 o
  -1   3   5      191.94      193.46      4.79 o
   0   3   5       43.70       54.15      5.34 o
   1   3   5       59.46       49.90      4.05 o
   2   3   5      305.97      329.91      5.87 o
   3   3   5      347.67      352.67      7.31 o
   4   3   5       28.50       28.57      6.59 o
   5   3   5       24.53       16.64      6.80 o
   6   3   5       96.87      101.87      7.66 o
   7   3   5      225.82      211.91     11.46 o
   8   3   5       91.15       85.69     10.36 o
   9   3   5       32.26       25.42      9.99 o
  10   3   5        0.97        8.48      9.88 o
  11   3   5        9.05       26.27     10.56 o
  12   3   5       18.36       13.23     10.86 o
 -15   4   5        0.03        5.38      8.02 o
 -14   4   5        0.51        4.53      7.52 o
 -13   4   5       33.06       41.72      7.65 o
 -12   4   5        3.12        9.84      6.89 o
 -11   4   5        1.82        8.32      6.84 o
 -10   4   5       40.96       39.57      7.12 o
  -9   4   5        2.44        4.75      6.60 o
  -8   4   5        8.44       11.38      5.59 o
  -7   4   5        4.59        6.55      5.61 o
  -6   4   5      158.98      145.41      6.34 o
  -5   4   5       88.42       94.63      7.06 o
  -4   4   5       62.41       68.55     10.25 o
  -3   4   5       33.16       35.97      6.82 o
  -2   4   5       51.71       49.36      5.91 o
  -1   4   5       56.33       60.76      4.91 o
   0   4   5        5.37       12.81      4.62 o
   1   4   5       42.23       41.55      4.79 o
   2   4   5        0.51        3.12      5.76 o
   3   4   5       52.13       44.58      7.19 o
   4   4   5       14.17        9.87      8.17 o
   5   4   5        2.14       11.12      8.47 o
   6   4   5       34.18       31.06      9.54 o
   7   4   5       70.95       64.89     10.39 o
   8   4   5       13.72       22.50      9.67 o
   9   4   5       35.80       38.07     10.24 o
  10   4   5       20.47       11.01     10.08 o
 -12   5   5        0.06        0.07      7.51 o
 -11   5   5        2.62       12.57      7.34 o
 -10   5   5       30.94       30.80      7.42 o
  -9   5   5      101.55       96.97      7.65 o
  -8   5   5       90.90       80.96      7.05 o
  -7   5   5       27.49       36.21      6.72 o
  -6   5   5       16.02       15.27      6.64 o
  -5   5   5       51.64       58.47      6.48 o
  -4   5   5       48.33       72.85     11.31 o
  -3   5   5       38.90       46.89     10.58 o
  -2   5   5        2.81       18.16     10.62 o
  -1   5   5      116.99      122.10      9.10 o
   0   5   5       89.84       93.27     10.48 o
   1   5   5       22.35       23.42      7.86 o
   2   5   5        1.06        7.35      8.92 o
   3   5   5        7.25        5.62      9.11 o
   4   5   5        3.80        1.85      7.21 o
   5   5   5      112.09      109.61      8.93 o
   6   5   5       45.82       41.46     10.06 o
   7   5   5        0.28       -1.58      9.96 o
  -6   6   5       35.35       38.58     12.00 o
  -5   6   5       96.97       70.72     10.00 o
  -4   6   5       20.58       29.63      9.50 o
  -3   6   5       21.95       31.59      9.59 o
  -2   6   5       48.64       49.36     12.07 o
  -1   6   5        0.35       19.19     11.61 o
   0   6   5       16.54       18.93      8.53 o
   1   6   5        0.04        5.62      9.80 o
   2   6   5        3.81        8.22     10.03 o
 -19   0   6        7.00       15.02     16.11 o
 -18   0   6        9.65       34.63     16.50 o
 -17   0   6       67.69       77.48     10.04 o
 -16   0   6      174.00      195.47     14.35 o
 -15   0   6        3.59        4.98     10.43 o
 -14   0   6      539.12      586.36     17.92 o
 -13   0   6       26.27       37.02     10.61 o
 -12   0   6      276.86      264.09     13.05 o
 -11   0   6      164.06      146.51     13.35 o
 -10   0   6       26.10       35.00      4.42 o
  -9   0   6      388.23      406.02     10.96 o
  -8   0   6      567.18      554.66     24.79 o
  -7   0   6       60.25       68.52      7.12 o
  -6   0   6      108.50      128.94      7.33 o
  -5   0   6      576.99      646.30     14.76 o
  -4   0   6     1773.18     2100.40     60.46 o
  -3   0   6      357.53      471.03      8.37 o
  -2   0   6     6700.42     8066.58     49.59 o
  -1   0   6      547.26      595.02     13.90 o
   0   0   6       55.75       38.35      5.51 o
   1   0   6      701.93      766.00      9.39 o
   2   0   6      249.48      263.64      9.66 o
   3   0   6        3.18        7.44      7.52 o
   4   0   6      308.10      287.98     10.44 o
   5   0   6       11.07        9.99      7.93 o
   6   0   6        0.18        5.61      8.33 o
   7   0   6       14.09       12.35      8.61 o
   8   0   6       21.30       16.03      8.62 o
   9   0   6       95.57       87.67      7.41 o
  10   0   6       12.82       22.79      8.45 o
  11   0   6       15.18       11.89      8.27 o
  12   0   6       57.93       83.00     16.98 o
  13   0   6        0.30       19.32     14.60 o
 -18   1   6        4.06       10.14      7.82 o
 -17   1   6        5.41       13.19      7.58 o
 -16   1   6       13.34       15.26      7.13 o
 -15   1   6       40.53       39.44      7.22 o
 -14   1   6       19.12       27.61      6.75 o
 -13   1   6      223.97      202.69      6.41 o
 -12   1   6       27.54       22.78      4.76 o
 -11   1   6        6.10        8.84      4.21 o
 -10   1   6      118.84       93.67      4.27 o
  -9   1   6      378.68      341.01      8.80 o
  -8   1   6      493.75      411.52      5.11 o
  -7   1   6        0.25        6.53      3.28 o
  -6   1   6      137.08      117.35      3.52 o
  -5   1   6        2.61        2.72      3.12 o
  -4   1   6       87.41       71.46      3.10 o
  -3   1   6       20.64       29.69      3.69 o
  -2   1   6      896.45      837.51     15.46 o
  -1   1   6      695.07      704.72     11.14 o
   0   1   6       64.95       61.67      3.55 o
   1   1   6      168.12      148.10      4.50 o
   2   1   6      331.30      332.59      8.86 o
   3   1   6      745.20      702.53      9.23 o
   4   1   6      526.38      469.11      8.31 o
   5   1   6      102.08      102.58      6.16 o
   6   1   6      123.83      113.02      5.90 o
   7   1   6       71.92       67.90      5.70 o
   8   1   6        1.66        3.97      4.96 o
   9   1   6       24.81       22.75      6.30 o
  10   1   6       46.57       60.58      6.51 o
  11   1   6       60.94       63.84      7.79 o
  12   1   6       39.49       35.75     11.09 o
  13   1   6        3.72       18.11     11.67 o
 -18   2   6        0.41        8.89      8.20 o
 -17   2   6       43.64       46.43      8.39 o
 -16   2   6       13.74       14.01      7.52 o
 -15   2   6       57.95       67.95      8.25 o
 -14   2   6      147.59      155.30      8.35 o
 -13   2   6      344.97      328.61      9.54 o
 -12   2   6        6.69       13.80      6.12 o
 -11   2   6       12.38       18.10      5.18 o
 -10   2   6      128.34      144.34      6.05 o
  -9   2   6       15.01       14.19      4.68 o
  -8   2   6       36.77       36.17      5.05 o
  -7   2   6        7.89        7.85      4.49 o
  -6   2   6      530.99      546.32     10.11 o
  -5   2   6      105.11       93.40      9.41 o
  -4   2   6      545.46      561.63      8.39 o
  -3   2   6        7.68       10.02      2.24 o
  -2   2   6       16.77       20.67      4.11 o
  -1   2   6      915.05      981.68      7.75 o
   0   2   6      720.70      752.77      7.25 o
   1   2   6      186.09      166.32      4.32 o
   2   2   6      302.01      327.93      7.26 o
   3   2   6      656.70      625.13      9.34 o
   4   2   6      304.93      272.53      7.62 o
   5   2   6      308.25      272.73      5.97 o
   6   2   6      279.05      261.85      6.31 o
   7   2   6       56.63       46.25      6.56 o
   8   2   6       85.48       83.50      6.97 o
   9   2   6       32.82       36.05      6.64 o
  10   2   6        4.90        6.75      6.37 o
  11   2   6        1.49       11.59      6.35 o
  12   2   6        0.02       15.50     10.75 o
 -16   3   6        6.72       17.68      9.11 o
 -15   3   6        1.16        2.66      8.32 o
 -14   3   6       11.26       22.04      8.23 o
 -13   3   6        4.37        8.94      6.55 o
 -12   3   6       38.94       43.79      6.94 o
 -11   3   6       40.74       26.85      6.56 o
 -10   3   6      181.22      153.37      6.51 o
  -9   3   6       69.55       63.89      5.81 o
  -8   3   6       71.95       69.10      5.93 o
  -7   3   6       10.94       14.33      5.83 o
  -6   3   6      277.42      258.55      8.01 o
  -5   3   6      279.22      289.36      9.39 o
  -4   3   6       10.58       14.53      3.97 o
  -3   3   6        0.13        4.37      4.02 o
  -2   3   6      109.04      100.70      3.90 o
  -1   3   6      332.17      279.52      9.18 o
   0   3   6       70.61       65.16      4.87 o
   1   3   6        0.81        2.64      4.90 o
   2   3   6       22.85       18.38      5.15 o
   3   3   6       20.83       21.14      6.70 o
   4   3   6      250.90      220.37      8.69 o
   5   3   6      192.81      169.14      8.48 o
   6   3   6       10.32        8.33      6.90 o
   7   3   6      300.47      258.03     11.54 o
   8   3   6       66.57       61.97      8.17 o
   9   3   6       26.38       28.92      7.92 o
  10   3   6       37.34       38.10     10.56 o
  11   3   6        3.91       11.21      8.95 o
 -14   4   6        7.08        2.89      7.33 o
 -13   4   6        1.20        3.50      7.19 o
 -12   4   6      230.08      196.07      9.15 o
 -11   4   6       19.17       21.50      7.15 o
 -10   4   6        9.81       13.21      6.85 o
  -9   4   6       12.78       18.35      5.78 o
  -8   4   6       23.74       31.29      5.89 o
  -7   4   6       28.16       27.81      5.71 o
  -6   4   6      321.27      305.20      8.15 o
  -5   4   6       24.61       40.15     10.86 o
  -4   4   6      257.59      274.16     10.37 o
  -3   4   6       85.12       89.97      8.95 o
  -2   4   6       45.18       53.72      7.58 o
  -1   4   6       23.12       29.52      7.37 o
   0   4   6       25.87       26.93      5.89 o
   1   4   6        3.81        2.60      5.74 o
   2   4   6       76.08       68.20      7.28 o
   3   4   6        1.32        0.76      6.80 o
   4   4   6        8.29       13.46      8.80 o
   5   4   6       76.22       70.45      9.86 o
   6   4   6       67.60       47.74      9.94 o
   7   4   6       71.83       67.83     17.76 o
   8   4   6        0.00       -3.37      9.42 o
   9   4   6        0.94        1.20      9.50 o
 -11   5   6        1.58       -1.62      7.49 o
 -10   5   6        7.41       10.47      7.39 o
  -9   5   6       16.41       14.26      6.43 o
  -8   5   6       72.58       63.97      8.59 o
  -7   5   6        5.68       10.25      6.93 o
  -6   5   6       43.86       47.97      9.02 o
  -5   5   6      318.57      272.31     13.91 o
  -4   5   6      122.19      147.00     10.37 o
  -3   5   6      133.22      141.55     12.42 o
  -2   5   6       59.26       55.58      8.46 o
  -1   5   6       57.69       60.55      8.99 o
   0   5   6        9.06        7.34      7.66 o
   1   5   6       15.53       19.15      8.04 o
   2   5   6        2.23       -2.31      8.68 o
   3   5   6       12.55        8.04      9.11 o
   4   5   6        5.67       10.10      9.48 o
   5   5   6       26.52       23.48      9.68 o
   6   5   6       12.47       16.32      8.07 o
  -4   6   6        7.66       12.10      8.35 o
  -3   6   6        8.60       12.22     11.97 o
  -2   6   6        6.52       15.09     13.50 o
  -1   6   6      138.87      143.43     18.81 o
 -18   1   7       19.49       22.60     11.08 o
 -17   1   7       29.14       26.21     10.32 o
 -16   1   7      195.87      220.36     12.27 o
 -15   1   7       32.45       35.00      6.66 o
 -14   1   7       12.04       23.87      6.18 o
 -13   1   7       33.55       28.85      5.97 o
 -12   1   7       13.27       14.80      4.55 o
 -11   1   7       11.31       10.42      3.61 o
 -10   1   7       41.85       37.09      3.41 o
  -9   1   7       42.37       46.58      3.26 o
  -8   1   7       93.92      102.69      3.06 o
  -7   1   7      202.04      188.16      7.59 o
  -6   1   7      347.20      307.70     12.60 o
  -5   1   7       13.60       20.20      3.01 o
  -4   1   7      564.80      680.67     14.25 o
  -3   1   7      667.15      767.98     22.60 o
  -2   1   7     1439.51     1568.65     13.53 o
  -1   1   7       15.38       15.99      3.46 o
   0   1   7      119.69      120.24      3.98 o
   1   1   7      286.16      288.88      5.40 o
   2   1   7      469.83      478.52      8.16 o
   3   1   7       23.98       27.59      3.60 o
   4   1   7      207.61      251.41      7.68 o
   5   1   7      201.94      187.64      7.41 o
   6   1   7       22.01       34.39      6.28 o
   7   1   7      180.14      183.72      8.38 o
   8   1   7       15.78       13.48      7.36 o
   9   1   7      117.83      116.74      9.72 o
  10   1   7        0.23        7.36      6.48 o
  11   1   7        4.09       18.37      7.72 o
  12   1   7      102.81       88.79     12.52 o
 -17   2   7        0.64        7.69     11.05 o
 -16   2   7       89.95       95.25     11.28 o
 -15   2   7       81.93       79.50      7.29 o
 -14   2   7        5.63        7.73      6.15 o
 -13   2   7       15.05       15.21      6.00 o
 -12   2   7       20.30       20.09      5.12 o
 -11   2   7       55.18       50.58      5.28 o
 -10   2   7        2.93        3.50      4.80 o
  -9   2   7      129.14      115.16      5.65 o
  -8   2   7       67.79       71.79      4.92 o
  -7   2   7     1119.45     1058.04     19.93 o
  -6   2   7       25.45       25.94      3.04 o
  -5   2   7      231.41      227.40      7.05 o
  -4   2   7        1.16        6.10      3.00 o
  -3   2   7       49.67       45.24      6.33 o
  -2   2   7      163.69      158.05      5.39 o
  -1   2   7      250.08      234.10      5.30 o
   0   2   7       14.10       19.19      4.11 o
   1   2   7       43.38       42.30      4.52 o
   2   2   7       35.78       37.27      5.70 o
   3   2   7       17.35       21.58      6.05 o
   4   2   7       29.31       33.42      6.17 o
   5   2   7      212.29      192.20      7.78 o
   6   2   7        4.66        9.99      6.21 o
   7   2   7       54.69       51.22      6.72 o
   8   2   7       52.38       49.45      6.88 o
   9   2   7       36.89       37.43      6.91 o
  10   2   7       16.26       22.63      6.99 o
  11   2   7       41.34       50.43      7.39 o
 -16   3   7        4.70       14.15     10.06 o
 -15   3   7       12.38       31.38     10.23 o
 -14   3   7      106.14      100.80      7.82 o
 -13   3   7       10.50       10.97      6.40 o
 -12   3   7       19.98       18.74      6.47 o
 -11   3   7       12.32       15.13      5.46 o
 -10   3   7       69.39       65.56      5.84 o
  -9   3   7       11.76       10.11      5.24 o
  -8   3   7      239.98      229.42      7.88 o
  -7   3   7       71.57       73.88      6.48 o
  -6   3   7     1284.83     1278.48     18.82 o
  -5   3   7      107.44      130.49      8.49 o
  -4   3   7       57.17       66.76      6.73 o
  -3   3   7        2.70        2.68      4.07 o
  -2   3   7        0.52        4.35      4.30 o
  -1   3   7       66.08       77.01      5.07 o
   0   3   7       16.72       15.14      4.77 o
   1   3   7      301.55      271.87      6.61 o
   2   3   7      120.23      114.09      6.28 o
   3   3   7       10.45       11.90      6.33 o
   4   3   7      192.89      208.54      8.13 o
   5   3   7       75.41       76.72      7.08 o
   6   3   7      337.48      325.12     14.74 o
   7   3   7        0.01        5.79      6.89 o
   8   3   7        6.28       11.29      6.90 o
   9   3   7       51.15       45.79      7.51 o
  10   3   7        7.82        8.83      7.37 o
 -14   4   7        0.15        7.39     10.17 o
 -13   4   7        6.68        9.53      6.88 o
 -12   4   7       19.22       17.77      7.21 o
 -11   4   7        1.28       12.16      6.82 o
 -10   4   7        0.21        2.85      6.50 o
  -9   4   7       12.44       10.07      5.80 o
  -8   4   7       24.01       27.21      6.01 o
  -7   4   7       23.67       25.03      5.98 o
  -6   4   7       14.15       20.93     10.01 o
  -5   4   7       25.35       39.54      8.50 o
  -4   4   7      194.92      182.79      9.79 o
  -3   4   7      111.63      108.30      7.36 o
  -2   4   7       33.02       42.04      6.79 o
  -1   4   7       49.81       47.53      7.08 o
   0   4   7       12.90       12.50      6.80 o
   1   4   7      218.42      188.54      7.17 o
   2   4   7       27.80       22.41      7.17 o
   3   4   7      180.35      157.78      8.80 o
   4   4   7        1.41       -0.32      7.43 o
   5   4   7       64.05       56.77      9.92 o
   6   4   7        3.57        1.71      9.34 o
   7   4   7        3.37        6.84      9.72 o
   8   4   7        0.06        3.89      9.42 o
 -11   5   7        7.32       11.92      7.70 o
 -10   5   7       81.26       87.45      8.01 o
  -9   5   7       32.27       31.16      8.46 o
  -8   5   7        8.45       24.10      8.13 o
  -7   5   7       55.19       54.08      9.37 o
  -6   5   7       55.28       35.48     11.26 o
  -5   5   7       10.10       18.03      8.96 o
  -4   5   7        0.06        7.53      8.83 o
  -3   5   7       90.73       83.06      9.98 o
  -2   5   7       35.61       37.82      7.54 o
  -1   5   7       39.36       45.12      7.64 o
   0   5   7      122.33      118.63      9.65 o
   1   5   7      127.53      119.93     11.98 o
   2   5   7       19.62       11.51      9.31 o
   3   5   7        3.93       10.18      9.38 o
   4   5   7       27.07       23.18     10.54 o
   5   5   7      173.48      157.37     12.17 o
 -18   0   8        7.53       13.67     16.62 o
 -17   0   8      177.25      205.81     18.74 o
 -16   0   8      250.79      252.24     18.89 o
 -15   0   8      281.15      280.07     11.59 o
 -14   0   8      101.88       98.55      8.99 o
 -13   0   8       13.70       14.34      7.66 o
 -12   0   8      158.15      176.96      9.70 o
 -11   0   8      178.17      186.90      7.13 o
 -10   0   8       16.32       23.53      4.98 o
  -9   0   8       94.75       79.20      9.76 o
  -8   0   8      158.40      140.82      9.54 o
  -7   0   8       61.19       72.32      6.43 o
  -6   0   8     1198.27     1196.21     26.57 o
  -5   0   8     1359.51     1567.45     22.63 o
  -4   0   8      973.41     1104.61     17.60 o
  -3   0   8      311.41      353.29     11.80 o
  -2   0   8        8.79       12.86      3.20 o
  -1   0   8       50.40       35.64      5.52 o
   0   0   8        2.41        5.32      4.66 o
   1   0   8       52.02       58.91      7.13 o
   2   0   8      353.94      365.00     19.22 o
   3   0   8     3097.69     3151.37     37.35 o
   4   0   8      870.24      921.39     17.65 o
   5   0   8      154.01      157.65     10.93 o
   6   0   8       11.69       15.74      9.30 o
   7   0   8        1.50        8.87      9.20 o
   8   0   8      384.84      388.88     10.93 o
   9   0   8       35.57       54.17     10.68 o
  10   0   8        1.62        8.78     12.65 o
  11   0   8       21.51       16.97     15.72 o
 -18   1   8       46.53       59.48     11.19 o
 -17   1   8        7.60       15.86     10.14 o
 -16   1   8       16.82       15.93      9.71 o
 -15   1   8        0.23        3.74      9.25 o
 -14   1   8        1.85        5.92      8.77 o
 -13   1   8       32.99       30.77      9.31 o
 -12   1   8        5.53        4.45      8.74 o
 -11   1   8       69.59       63.72      4.54 o
 -10   1   8      672.04      607.58     16.41 o
  -9   1   8      925.90      808.04      9.41 o
  -8   1   8      102.38       95.67      8.01 o
  -7   1   8      622.21      544.41      9.93 o
  -6   1   8       76.91       85.29      4.75 o
  -5   1   8      125.75      127.55      5.25 o
  -4   1   8       37.81       31.95      4.05 o
  -3   1   8       43.60       36.08      5.14 o
  -2   1   8       77.00       71.23      3.79 o
  -1   1   8       32.95       35.42      3.74 o
   0   1   8       21.36       15.93      3.89 o
   1   1   8       22.59       18.42      4.18 o
   2   1   8      217.29      200.43      5.60 o
   3   1   8      683.16      610.13     10.40 o
   4   1   8       15.55       24.08      6.75 o
   5   1   8       73.04       59.57      6.89 o
   6   1   8       40.40       43.53      6.58 o
   7   1   8       98.24      102.15      8.57 o
   8   1   8       47.70       42.98      8.46 o
   9   1   8        4.75        0.39      7.76 o
  10   1   8        0.25       16.83      9.59 o
  11   1   8        1.64        1.83     15.38 o
 -17   2   8       87.09       95.03     11.74 o
 -16   2   8        6.25       14.13     10.36 o
 -15   2   8       25.44       34.65     10.34 o
 -14   2   8        9.05       16.47     11.84 o
 -13   2   8       11.86       20.34      9.45 o
 -12   2   8       94.86       94.31     10.99 o
 -11   2   8       13.30       21.04      7.10 o
 -10   2   8       49.10       42.52      4.95 o
  -9   2   8        8.42        8.20      4.33 o
  -8   2   8      820.33      781.86     11.55 o
  -7   2   8       26.68       31.67      5.45 o
  -6   2   8        2.20       11.91      5.15 o
  -5   2   8      822.63      767.14     12.17 o
  -4   2   8       11.11       10.11      4.71 o
  -3   2   8       30.18       32.99      4.52 o
  -2   2   8      172.56      176.87      5.60 o
  -1   2   8       14.49       18.93      4.27 o
   0   2   8       81.74       82.43      4.86 o
   1   2   8       34.57       37.22      5.10 o
   2   2   8       54.41       63.11      5.41 o
   3   2   8      154.62      140.41      7.30 o
   4   2   8       21.68       31.94      6.34 o
   5   2   8       64.32       58.81      6.89 o
   6   2   8      123.92      134.61      7.70 o
   7   2   8      464.47      436.28     10.51 o
   8   2   8        0.00        6.00      6.72 o
   9   2   8        0.07       10.56      6.95 o
  10   2   8       85.24       99.54      8.11 o
 -16   3   8        0.03        6.40     10.01 o
 -15   3   8        2.43        6.87      9.62 o
 -14   3   8        2.62        2.44      9.48 o
 -13   3   8        0.23       -3.72      9.87 o
 -12   3   8        6.00       14.00      9.29 o
 -11   3   8        0.46        8.15      7.23 o
 -10   3   8        0.17        4.39      5.01 o
  -9   3   8       44.57       48.46      6.03 o
  -8   3   8      362.92      345.36      9.00 o
  -7   3   8      246.37      194.22     11.53 o
  -6   3   8      175.02      184.54      7.99 o
  -5   3   8      574.84      522.26     11.90 o
  -4   3   8        7.35       18.66      6.63 o
  -3   3   8      142.55      137.63      6.22 o
  -2   3   8        9.23        9.94      4.59 o
  -1   3   8       66.04       66.24      5.14 o
   0   3   8       58.53       53.99      5.16 o
   1   3   8        4.09       11.14      4.96 o
   2   3   8      224.81      185.03      6.97 o
   3   3   8      179.30      154.50      6.87 o
   4   3   8       17.34       24.70      6.67 o
   5   3   8       14.32       19.52      6.71 o
   6   3   8        3.26        6.03      6.64 o
   7   3   8        5.10        9.79      6.89 o
   8   3   8        1.16        4.45      7.06 o
   9   3   8        7.45       14.60      7.50 o
 -14   4   8       11.01       10.10     10.49 o
 -13   4   8       14.50       21.74     14.14 o
 -12   4   8        5.07        7.19     10.45 o
 -11   4   8       46.11       47.57     10.06 o
 -10   4   8       26.52       25.20     10.34 o
  -9   4   8       38.73       33.52      6.15 o
  -8   4   8      248.41      232.07     10.13 o
  -7   4   8       88.17       78.20     11.14 o
  -6   4   8      269.15      251.42     21.25 o
  -5   4   8       35.19       55.56      8.93 o
  -4   4   8      142.97      142.87      9.62 o
  -3   4   8       10.00       25.17      6.67 o
  -2   4   8       92.81      109.88      7.90 o
  -1   4   8      568.65      563.74     16.01 o
   0   4   8       56.35       67.50      7.44 o
   1   4   8      377.46      380.65     11.90 o
   2   4   8       83.57       75.95      8.71 o
   3   4   8        2.39        6.54      6.68 o
   4   4   8      160.20      158.29      8.64 o
   5   4   8        0.70        1.96      7.05 o
   6   4   8      114.06      116.80     10.13 o
   7   4   8        0.98        5.92      8.84 o
 -10   5   8        1.16        4.65      8.65 o
  -9   5   8        6.38       13.14     11.47 o
  -8   5   8       39.83       40.04      9.73 o
  -7   5   8        0.57        3.56     11.04 o
  -6   5   8       21.76       29.88     11.58 o
  -5   5   8       14.10       12.26      9.13 o
  -4   5   8        2.88        7.20      9.31 o
  -3   5   8        6.29       11.18      9.42 o
  -2   5   8       24.57       24.17      7.40 o
  -1   5   8       40.67       46.58      7.81 o
   0   5   8       18.96       26.51      7.67 o
   1   5   8       91.84       79.69      9.54 o
   2   5   8       35.40       32.05      9.42 o
   3   5   8       20.13       24.42      8.92 o
 -18   1   9        1.89        9.44     11.13 o
 -17   1   9       74.30       69.83      9.29 o
 -16   1   9        0.21       11.97      7.84 o
 -15   1   9      175.13      178.38      9.49 o
 -14   1   9       40.69       40.69      7.87 o
 -13   1   9        0.12        3.09      7.34 o
 -12   1   9      149.87      143.10      7.85 o
 -11   1   9      161.64      174.48      5.66 o
 -10   1   9       31.40       33.17      4.50 o
  -9   1   9      131.98      133.17      5.82 o
  -8   1   9       70.50       69.47      5.31 o
  -7   1   9        9.62       12.96      4.69 o
  -6   1   9      225.69      248.57      7.48 o
  -5   1   9      186.03      195.41      6.93 o
  -4   1   9       27.51       40.60      6.01 o
  -3   1   9      223.34      226.90      9.27 o
  -2   1   9      239.36      247.21      5.05 o
  -1   1   9      267.03      250.71      5.53 o
   0   1   9      154.88      142.78      5.63 o
   1   1   9      519.10      519.26      7.92 o
   2   1   9       13.66       18.96      4.70 o
   3   1   9      857.81      806.25     10.94 o
   4   1   9        7.13       14.13      5.59 o
   5   1   9       19.08       22.24      6.68 o
   6   1   9       11.67       13.86      6.76 o
   7   1   9        3.12        1.85      7.97 o
   8   1   9        1.92        4.71      8.43 o
   9   1   9       91.87      104.62     12.25 o
  10   1   9        4.76        8.49     10.64 o
 -17   2   9        0.30        8.61      8.77 o
 -16   2   9        1.09        8.06      8.19 o
 -15   2   9        0.19        4.66      9.09 o
 -14   2   9       37.40       49.51     10.29 o
 -13   2   9       65.38       60.31      7.86 o
 -12   2   9        0.25       -2.39      6.97 o
 -11   2   9      108.98      107.99      6.84 o
 -10   2   9      300.01      258.06      9.18 o
  -9   2   9        0.36       10.02      6.86 o
  -8   2   9      503.37      433.94     11.77 o
  -7   2   9        6.54       12.48      5.54 o
  -6   2   9      439.73      409.48      8.41 o
  -5   2   9       29.30       42.00      5.51 o
  -4   2   9      160.58      143.00      8.39 o
  -3   2   9       17.75       29.48      4.79 o
  -2   2   9      278.17      248.74      6.45 o
  -1   2   9      102.60       88.16      5.50 o
   0   2   9      208.73      187.64      5.75 o
   1   2   9      112.42      104.82      5.75 o
   2   2   9      105.81      104.91      5.93 o
   3   2   9      313.65      276.30      7.36 o
   4   2   9       65.31       54.32      6.97 o
   5   2   9        2.96        8.20      6.36 o
   6   2   9       20.21       26.09      6.96 o
   7   2   9        0.27        4.73      6.74 o
   8   2   9       11.58       15.78      7.33 o
   9   2   9        5.72        9.42      7.36 o
 -15   3   9        0.39        1.38      9.64 o
 -14   3   9        6.91       21.21     10.55 o
 -13   3   9        4.68        7.00     10.08 o
 -12   3   9      108.35      120.35     11.68 o
 -11   3   9      126.47      148.28     10.86 o
 -10   3   9      114.79      104.82     10.61 o
  -9   3   9       10.37       19.27      9.43 o
  -8   3   9      131.00      125.19     10.73 o
  -7   3   9      180.74      171.60      7.89 o
  -6   3   9       31.57       29.28      7.90 o
  -5   3   9        1.10        9.23      7.74 o
  -4   3   9      129.13      132.78      7.87 o
  -3   3   9      138.52      144.30      6.43 o
  -2   3   9      179.84      188.03      6.79 o
  -1   3   9      181.64      181.20      6.00 o
   0   3   9        2.84        5.37      4.81 o
   1   3   9       90.04       91.93      6.10 o
   2   3   9       15.70       20.69      5.66 o
   3   3   9       20.70       15.22      5.71 o
   4   3   9        0.08        4.23      5.79 o
   5   3   9       71.05       79.04      7.64 o
   6   3   9        4.86        9.73      7.11 o
   7   3   9       33.58       28.66      7.43 o
 -13   4   9       26.71       31.71     11.41 o
 -12   4   9       49.81       62.54     11.67 o
 -11   4   9       41.99       47.90     10.71 o
 -10   4   9      115.11      120.07      9.85 o
  -9   4   9       29.43       30.01      8.23 o
  -8   4   9        5.34        8.51     10.81 o
  -7   4   9        5.51        5.60     10.93 o
  -6   4   9        8.42       20.16     10.57 o
  -5   4   9        1.04       17.50     10.95 o
  -4   4   9       84.74       73.33      9.52 o
  -3   4   9        4.91        7.95      6.63 o
  -2   4   9       45.12       38.49      7.03 o
  -1   4   9        0.01        5.76      6.53 o
   0   4   9        0.31        5.54      6.65 o
   1   4   9       19.93       22.84      8.03 o
   2   4   9      319.74      309.23     14.60 o
   3   4   9        3.16        8.51      8.01 o
   4   4   9       73.45       67.42      8.96 o
   5   4   9       32.68       37.16      7.67 o
  -8   5   9      204.66      203.88     11.83 o
  -7   5   9       46.90       56.31     12.83 o
  -6   5   9        5.29        3.91     11.51 o
  -5   5   9       82.30       83.16     12.94 o
  -4   5   9       12.00       18.06      9.44 o
  -3   5   9       39.94       48.56     10.13 o
  -2   5   9       77.73       85.72     10.44 o
  -1   5   9      101.37       87.78      8.47 o
   0   5   9       19.01       23.21      7.95 o
 -17   0  10       84.05       80.82     16.70 o
 -16   0  10        1.38        2.47     14.39 o
 -15   0  10        3.21       10.44     14.12 o
 -14   0  10       11.08       24.33     13.98 o
 -13   0  10      119.06      118.48      9.61 o
 -12   0  10        1.14        7.67      6.45 o
 -11   0  10      959.65      979.17     14.08 o
 -10   0  10       36.11       40.90      6.71 o
  -9   0  10      486.92      441.64     21.51 o
  -8   0  10       11.92       14.39      8.77 o
  -7   0  10       12.76       17.10      9.26 o
  -6   0  10       30.39       31.80      9.06 o
  -5   0  10        0.87       19.64      8.86 o
  -4   0  10      203.47      213.99     22.18 o
  -3   0  10      211.56      245.43      8.74 o
  -2   0  10       11.14       19.81     14.93 o
  -1   0  10        0.15       14.30     14.48 o
   0   0  10       64.60       65.19     15.59 o
   1   0  10      425.68      429.85     20.11 o
   2   0  10       81.45       69.22     15.05 o
   3   0  10       55.24       57.22     14.24 o
   4   0  10      144.41      137.96     16.20 o
   5   0  10      141.41      160.27     16.44 o
   6   0  10      190.08      232.12     17.16 o
   7   0  10      193.72      242.61     12.43 o
   8   0  10       83.73      104.59     15.96 o
   9   0  10      302.74      390.24     21.37 o
 -17   1  10        6.95        5.38     11.14 o
 -16   1  10        0.00        4.99      8.06 o
 -15   1  10       53.22       56.81      7.28 o
 -14   1  10      128.09      116.31      7.79 o
 -13   1  10       87.60       86.37      7.21 o
 -12   1  10       35.34       38.64      6.47 o
 -11   1  10       16.00       15.41      5.17 o
 -10   1  10       78.82       70.08      5.50 o
  -9   1  10       14.72       12.36      5.03 o
  -8   1  10       37.31       36.57      5.24 o
  -7   1  10        2.16        1.99      6.04 o
  -6   1  10        8.49       14.95      5.86 o
  -5   1  10       30.48       37.61      5.78 o
  -4   1  10       44.71       37.83      6.31 o
  -3   1  10       40.11       33.50      6.44 o
  -2   1  10       14.07       26.26      6.45 o
  -1   1  10      495.53      450.89      7.79 o
   0   1  10      798.71      681.30     13.82 o
   1   1  10        1.31       11.01      4.92 o
   2   1  10      212.93      190.24      6.28 o
   3   1  10       13.27       18.03      6.29 o
   4   1  10        8.57       10.45      5.86 o
   5   1  10       53.32       47.77      6.30 o
   6   1  10       22.69       24.31      7.04 o
   7   1  10        6.85        9.17      8.55 o
   8   1  10       14.88       18.49      9.16 o
 -16   2  10        6.51        5.83      9.93 o
 -15   2  10        1.43        3.11      9.87 o
 -14   2  10        9.01        9.09      9.84 o
 -13   2  10       35.62       40.02      7.99 o
 -12   2  10        3.21        2.28      7.35 o
 -11   2  10       26.06       24.74      7.27 o
 -10   2  10      192.45      188.12      7.58 o
  -9   2  10      191.17      211.18      7.65 o
  -8   2  10       12.89       22.31      5.75 o
  -7   2  10      127.81      141.48      6.97 o
  -6   2  10      892.33      861.70     12.43 o
  -5   2  10      165.43      170.20      8.92 o
  -4   2  10        2.72       35.77      7.72 o
  -3   2  10      345.35      363.39      8.85 o
  -2   2  10       86.55       99.57      6.93 o
  -1   2  10      163.85      162.58      7.38 o
   0   2  10       25.29       30.97      7.38 o
   1   2  10        0.00        4.47      5.10 o
   2   2  10        1.67        7.89      5.18 o
   3   2  10       37.22       39.44      5.67 o
   4   2  10        5.07       10.76      5.45 o
   5   2  10        9.20       11.33      6.91 o
   6   2  10        1.70        8.96      7.03 o
   7   2  10        0.10        4.93      7.04 o
 -14   3  10        1.41        2.54     10.31 o
 -13   3  10        5.96        6.79      9.86 o
 -12   3  10       77.62       83.96     10.98 o
 -11   3  10        2.00        2.78      8.08 o
 -10   3  10       91.00       93.22     10.63 o
  -9   3  10        1.36        2.10      9.43 o
  -8   3  10       22.52       26.89      6.75 o
  -7   3  10        6.30        7.94      7.90 o
  -6   3  10        2.05       17.62      8.16 o
  -5   3  10      173.90      161.15      9.60 o
  -4   3  10       62.94       95.10      7.95 o
  -3   3  10      364.64      362.61     10.32 o
  -2   3  10      684.07      612.39     13.69 o
  -1   3  10       13.59       19.49      6.94 o
   0   3  10       66.71       62.84      7.29 o
   1   3  10       36.25       30.46      6.88 o
   2   3  10        0.01        5.83      5.75 o
   3   3  10       40.25       40.04      6.11 o
   4   3  10        0.49        6.79      6.10 o
   5   3  10       21.09       22.14      6.29 o
   6   3  10        0.74        6.20      6.20 o
 -12   4  10       34.87       32.63     11.46 o
 -11   4  10       20.90       24.43     12.18 o
 -10   4  10        8.72       11.53      7.52 o
  -9   4  10      114.77      111.08      9.61 o
  -8   4  10       75.83       73.47     11.76 o
  -7   4  10       63.47       68.44     12.04 o
  -6   4  10       37.71       39.42     11.42 o
  -5   4  10       31.59       42.83     11.63 o
  -4   4  10        0.60       10.21      8.58 o
  -3   4  10       16.58       21.46      9.04 o
  -2   4  10        0.50        6.49      8.54 o
  -1   4  10       22.14       20.48      7.45 o
   0   4  10       15.31       25.51      7.45 o
   1   4  10       22.30       20.38      8.51 o
   2   4  10       19.19       19.67      8.85 o
   3   4  10       15.58        6.93      8.52 o
 -16   1  11        8.07       13.53      8.60 o
 -15   1  11       62.87       66.28      7.45 o
 -14   1  11        7.54       10.74      7.60 o
 -13   1  11        0.97        0.87      6.31 o
 -12   1  11      166.64      156.07      6.86 o
 -11   1  11      218.10      205.23      7.86 o
 -10   1  11      151.93      145.17      7.38 o
  -9   1  11      140.35      143.71      7.49 o
  -8   1  11        1.15        0.36      6.03 o
  -7   1  11        0.85        5.15      6.00 o
  -6   1  11        1.77        6.32      5.62 o
  -5   1  11        0.13       14.93      6.80 o
  -4   1  11       41.33       40.46      6.39 o
  -3   1  11       13.03       23.84      6.35 o
  -2   1  11        1.84        7.91      8.21 o
  -1   1  11      178.23      165.54      9.83 o
   0   1  11      305.66      261.37     10.84 o
   1   1  11       12.51       20.15      8.63 o
   2   1  11      121.66      131.96      9.46 o
   3   1  11      110.52      118.21     11.43 o
   4   1  11        2.84        8.67      8.49 o
   5   1  11       45.46       47.23      8.86 o
   6   1  11      101.26      120.00     12.43 o
   7   1  11       54.19       61.35     10.02 o
 -15   2  11        1.77        9.94     10.22 o
 -14   2  11       23.04       20.46     10.02 o
 -13   2  11        0.01        2.31      6.69 o
 -12   2  11        4.19        8.37      6.46 o
 -11   2  11        0.07        2.20      6.26 o
 -10   2  11        9.87       14.19      6.14 o
  -9   2  11      139.43      126.17      7.31 o
  -8   2  11      136.27      114.29      8.56 o
  -7   2  11        8.23       11.43      6.38 o
  -6   2  11       28.30       25.32      7.28 o
  -5   2  11        0.91        7.12      7.25 o
  -4   2  11       11.94       25.59      7.69 o
  -3   2  11      171.44      157.16      9.00 o
  -2   2  11       56.01       55.78      6.69 o
  -1   2  11      143.80      151.72      7.47 o
   0   2  11       19.35       35.08      7.54 o
   1   2  11       90.09       89.17      8.20 o
   2   2  11       14.78       16.86      7.16 o
   3   2  11        0.04        4.13      8.73 o
   4   2  11        1.71       10.84      8.50 o
   5   2  11        0.20        7.74      8.68 o
   6   2  11       14.52       17.17      8.93 o
 -13   3  11       18.60       19.78     10.80 o
 -12   3  11       20.99       21.56      8.60 o
 -11   3  11        1.79        1.53      9.99 o
 -10   3  11        4.72        6.53      9.74 o
  -9   3  11        3.73       10.69      6.80 o
  -8   3  11        0.26        3.07      7.97 o
  -7   3  11        9.13       16.11      8.18 o
  -6   3  11        6.96       10.93      8.28 o
  -5   3  11       67.38       74.46      9.03 o
  -4   3  11       45.79       47.24      8.90 o
  -3   3  11       59.47       63.99      7.60 o
  -2   3  11       37.45       44.77      7.42 o
  -1   3  11       23.92       37.50      7.36 o
   0   3  11       50.64       63.06      9.62 o
   1   3  11       11.92        7.37      7.91 o
   2   3  11       18.84       18.61      7.17 o
   3   3  11       10.01        9.38      7.33 o
   4   3  11        9.26        7.30      7.23 o
 -10   4  11       44.30       39.97      9.07 o
  -9   4  11       52.85       35.76     11.60 o
  -8   4  11        0.11        7.41     11.25 o
  -7   4  11       61.37       66.00     11.90 o
  -6   4  11       77.64       88.77     12.87 o
  -5   4  11       36.32       23.93     11.63 o
  -4   4  11        1.32        9.20      8.98 o
  -3   4  11        7.83       10.17      7.67 o
  -2   4  11        5.82        4.18      7.56 o
  -1   4  11        9.57       15.80      7.76 o
   0   4  11        0.96        2.18      8.79 o
 -15   0  12       52.29       48.46     10.54 o
 -14   0  12       40.74       30.05     10.05 o
 -13   0  12       12.12       19.03     13.06 o
 -12   0  12       57.74       55.70     14.69 o
 -11   0  12      204.81      209.82     11.49 o
 -10   0  12      231.63      265.31     12.49 o
  -9   0  12      173.11      162.81     29.32 o
  -8   0  12        1.62        8.89      8.98 o
  -7   0  12      168.73      175.37     11.35 o
  -6   0  12      110.76       88.41     15.96 o
  -5   0  12       60.12       82.02     15.73 o
  -4   0  12      502.08      435.65     22.22 o
  -3   0  12      142.28      143.20     17.43 o
  -2   0  12       27.14       43.44     16.28 o
  -1   0  12       89.68       73.87     16.84 o
   0   0  12       83.30       81.17     16.95 o
   1   0  12       60.47       69.24     16.00 o
   2   0  12      629.93      651.43     25.32 o
   3   0  12      168.58      172.34     18.23 o
   4   0  12       10.20       33.19     10.61 o
   5   0  12       27.03       54.27     16.90 o
 -15   1  12        0.58        7.53     10.03 o
 -14   1  12        6.88       13.47      7.93 o
 -13   1  12       81.57       78.45      8.85 o
 -12   1  12       27.88       22.32      7.95 o
 -11   1  12       24.75       31.28      6.71 o
 -10   1  12       25.33       23.80      6.60 o
  -9   1  12       13.57       18.89      6.57 o
  -8   1  12        0.03        5.73      6.36 o
  -7   1  12       13.26       20.76      6.18 o
  -6   1  12       93.09       96.38     11.50 o
  -5   1  12       59.91       65.80     11.01 o
  -4   1  12       19.31       23.99      8.30 o
  -3   1  12       26.93       29.46      8.83 o
  -2   1  12       80.08       67.54      9.23 o
  -1   1  12       37.15       38.37      8.88 o
   0   1  12       24.40       23.82      8.68 o
   1   1  12        0.18        8.72      8.69 o
   2   1  12       34.01       43.56      8.83 o
   3   1  12        0.77       11.92      8.78 o
   4   1  12        7.57       13.95      8.99 o
   5   1  12       28.02       32.06     11.89 o
 -14   2  12       30.14       38.40     11.49 o
 -13   2  12        0.13        3.25      8.69 o
 -12   2  12       12.50       20.14     10.38 o
 -11   2  12        0.00        2.11     10.04 o
 -10   2  12       76.42       95.66     10.28 o
  -9   2  12       68.02       66.33      9.30 o
  -8   2  12        5.40       14.90      6.74 o
  -7   2  12       39.75       49.12      8.10 o
  -6   2  12      106.64      105.65      8.63 o
  -5   2  12        7.98       13.46      7.57 o
  -4   2  12       13.61       23.10      8.09 o
  -3   2  12       11.55       34.80      7.92 o
  -2   2  12       66.92       69.76     11.68 o
  -1   2  12       21.17       27.54     11.19 o
   0   2  12      137.26      143.49     12.78 o
   1   2  12       51.98       60.07     11.43 o
   2   2  12       61.17       62.83     11.46 o
   3   2  12       42.15       72.35     11.81 o
   4   2  12        0.64        7.99     10.68 o
 -12   3  12       16.03       19.91      8.99 o
 -11   3  12        7.01       10.33     10.70 o
 -10   3  12       51.31       53.35      7.74 o
  -9   3  12      127.39      106.53      9.68 o
  -8   3  12        0.34       16.51      8.71 o
  -7   3  12      108.78       99.15      9.45 o
  -6   3  12       61.94       62.60      8.94 o
  -5   3  12        0.27        7.89      8.18 o
  -4   3  12        0.56        1.43      8.55 o
  -3   3  12        9.87       13.64      7.07 o
  -2   3  12       45.13       40.03      7.33 o
  -1   3  12       15.73       16.30      8.52 o
   0   3  12        1.15       12.34      8.42 o
   1   3  12        1.57        2.91     11.48 o
 -14   1  13        0.04        2.66     10.31 o
 -13   1  13       60.04       64.87      8.85 o
 -12   1  13       92.21      103.39      9.52 o
 -11   1  13       54.31       57.13     10.63 o
 -10   1  13       62.88       58.12      7.32 o
  -9   1  13        5.58        9.28      6.72 o
  -8   1  13        0.50       11.52      7.92 o
  -7   1  13      114.90      106.39     11.93 o
  -6   1  13       72.06       55.87     11.33 o
  -5   1  13        0.93       18.90     11.12 o
  -4   1  13        6.22       15.90      8.49 o
  -3   1  13        0.16        1.80      8.55 o
  -2   1  13       24.15       29.92      9.15 o
  -1   1  13       12.86       18.53      9.17 o
   0   1  13      125.87      145.78     10.35 o
   1   1  13       14.14       16.53      9.31 o
   2   1  13        1.43        0.86      8.76 o
 -12   2  13        2.45       -5.65     10.88 o
 -11   2  13       35.97       29.72     10.95 o
 -10   2  13        0.01        3.93      8.20 o
  -9   2  13       40.66       42.87      7.41 o
  -8   2  13        1.64        5.46      8.00 o
  -7   2  13        1.66       15.36      9.92 o
  -6   2  13       17.38       23.70     10.03 o
  -5   2  13        2.60       10.17     10.39 o
  -4   2  13       43.55       57.35     11.15 o
  -3   2  13       18.12       16.87     10.57 o
  -2   2  13        2.34        7.31     10.46 o
  -1   2  13       17.10       33.35     11.33 o
   0   2  13        4.18       20.12     11.00 o
   1   2  13       62.57       86.43     12.16 o
  -9   3  13       22.28       26.44      9.19 o
  -8   3  13      113.69      112.51     10.25 o
  -7   3  13        0.76        5.69      8.87 o
  -6   3  13        0.87        4.54      8.98 o
  -5   3  13        0.05        4.60      8.90 o
  -4   3  13        5.66       11.13      8.93 o
  -3   3  13       39.06       42.13     12.00 o
  -2   3  13       21.86       19.09     11.66 o
 -12   0  14       77.32       94.64     16.16 o
 -11   0  14      215.94      202.63     17.72 o
 -10   0  14       42.35       50.30     10.55 o
  -9   0  14        5.95       16.19      8.59 o
  -8   0  14       58.01       52.62     11.65 o
  -7   0  14       47.77       54.25     12.15 o
  -6   0  14        7.02       20.70     15.47 o
  -5   0  14       10.58       17.14     16.86 o
  -4   0  14       40.69       37.26     16.69 o
  -3   0  14       36.43       47.99     16.57 o
  -2   0  14       90.90       62.34     17.03 o
  -1   0  14        0.54       17.06     17.05 o
   0   0  14      133.81      151.32     14.27 o
 -11   1  14       95.86       94.44      9.37 o
 -10   1  14        1.69        7.07      7.11 o
  -9   1  14       10.78        5.72     11.17 o
  -8   1  14       20.70       27.60     11.37 o
  -7   1  14       79.54       82.82     12.46 o
  -6   1  14       69.10       77.00     11.84 o
  -5   1  14       33.56       55.81     12.29 o
  -4   1  14        0.08       10.65     11.11 o
  -3   1  14        6.77       16.86      8.85 o
  -2   1  14       61.07       63.87      9.82 o
  -1   1  14      108.08      114.33     12.97 o
  -9   2  14       22.40       25.15     10.72 o
  -8   2  14       14.87       12.95     10.86 o
  -7   2  14       10.81       25.77     10.67 o
  -6   2  14       67.46       71.07     11.83 o
  -5   2  14      103.72      106.30     16.29 o
  -4   2  14        5.17       22.99     11.13 o
  -3   2  14        6.95       20.73     11.76 o
 
